# Supplementary material for: Pd(II)/PIDA‐Enabled Migratory Triple Functionalization of Terminal Alkenes via a 1,2‐C/Pd(IV) Dyotropic Rearrangement
Source: Angew Chem Int Ed Engl. 2025 Oct 23;64(50):e202518735. doi: 10.1002/anie.202518735 (PMC12684323; doi:10.1002/anie.202518735)
Supplement: Supplementary file 2 — Supporting Information [file ANIE-64-e202518735-s002.cif]

data_lcx-04-142
_audit_creation_date               2025-04-11
_audit_creation_method
;
Olex2 1.5
(compiled 2024.02.16 svn.r378c4104 for OlexSys, GUI svn.r6928)
;
_shelx_SHELXL_version_number       '2019/3'
_audit_contact_author_address      ?
_audit_contact_author_email        ?
_audit_contact_author_name         'Rosario Scopelliti'
_audit_contact_author_phone        ?
_publ_contact_author_id_orcid      ?
_publ_section_references
;
Dolomanov, O.V., Bourhis, L.J., Gildea, R.J, Howard, J.A.K. & Puschmann, H.
 (2009), J. Appl. Cryst. 42, 339-341.

Sheldrick, G.M. (2015). Acta Cryst. C71, 3-8.
;
_chemical_name_common              ?
_chemical_name_systematic          ?
_chemical_formula_moiety           'C25 H26 F2 N2 O5'
_chemical_formula_sum              'C25 H26 F2 N2 O5'
_chemical_formula_weight           472.48
_chemical_melting_point            ?
_chemical_oxdiff_formula           'C25 H26 N2 O5 F2'
loop_
  _atom_type_symbol
  _atom_type_description
  _atom_type_scat_dispersion_real
  _atom_type_scat_dispersion_imag
  _atom_type_scat_source
 'C' 'C' 0.0181 0.0091 'International Tables Vol C Tables 4.2.6.8 and 6.1.1.4'
 'H' 'H' 0.0000 0.0000 'International Tables Vol C Tables 4.2.6.8 and 6.1.1.4'
 'F' 'F' 0.0727 0.0534 'International Tables Vol C Tables 4.2.6.8 and 6.1.1.4'
 'N' 'N' 0.0311 0.0180 'International Tables Vol C Tables 4.2.6.8 and 6.1.1.4'
 'O' 'O' 0.0492 0.0322 'International Tables Vol C Tables 4.2.6.8 and 6.1.1.4'

_shelx_space_group_comment
;
The symmetry employed for this shelxl refinement is uniquely defined
by the following loop, which should always be used as a source of
symmetry information in preference to the above space-group names.
They are only intended as comments.
;
_space_group_crystal_system        'triclinic'
_space_group_IT_number             2
_space_group_name_H-M_alt          'P -1'
_space_group_name_Hall             '-P 1'
loop_
  _space_group_symop_operation_xyz
 'x, y, z'
 '-x, -y, -z'

_cell_length_a                     9.6159(4)
_cell_length_b                     11.4601(6)
_cell_length_c                     11.9314(6)
_cell_angle_alpha                  75.493(4)
_cell_angle_beta                   69.621(5)
_cell_angle_gamma                  70.138(4)
_cell_volume                       1146.11(11)
_cell_formula_units_Z              2
_cell_measurement_reflns_used      6962
_cell_measurement_temperature      140.00(10)
_cell_measurement_theta_max        73.8760
_cell_measurement_theta_min        3.9360
_shelx_estimated_absorpt_T_max     0.923
_shelx_estimated_absorpt_T_min     0.867
_exptl_absorpt_coefficient_mu      0.895
_exptl_absorpt_correction_T_max    1.000
_exptl_absorpt_correction_T_min    0.675
_exptl_absorpt_correction_type     gaussian
_exptl_absorpt_process_details
;
CrysAlisPro 1.171.44.104a (Rigaku Oxford Diffraction, 2025)
Numerical absorption correction based on gaussian integration over
a multifaceted crystal model
Empirical absorption correction using spherical harmonics,
implemented in SCALE3 ABSPACK scaling algorithm.
;
_exptl_absorpt_special_details     ?
_exptl_crystal_colour              'clear pale colourless'
_exptl_crystal_density_diffrn      1.369
_exptl_crystal_density_meas        ?
_exptl_crystal_density_method      ?
_exptl_crystal_description         prism
_exptl_crystal_F_000               496
loop_
  _exptl_crystal_face_index_h
  _exptl_crystal_face_index_k
  _exptl_crystal_face_index_l
  _exptl_crystal_face_perp_dist
 1 0 2 0.0711
 1 -2 2 0.0584
 -1 0 -2 0.0885
 -1 1 -2 0.0703
 0 1 0 0.0407
 0 0 -1 0.0738
 -1 -2 2 0.0640
 -1 -2 0 0.0569
 1 2 -2 0.0508
 1 2 0 0.0543
 2 2 -1 0.0690
 -2 -2 1 0.0672
 1 -2 -7 0.0652
 2 1 0 0.0763
 0 -4 -6 0.0600
 -2 -1 0 0.0649
 -6 -4 -2 0.0679
 3 6 6 0.0622
 6 -1 2 0.0759
 0 -1 -1 0.0514
 -2 0 -1 0.0631
 2 -1 2 0.0639
 0 -2 -1 0.0456
 -4 4 -3 0.0565
 -1 -7 0 0.0455
 0 6 -3 0.0399
 0 -1 1 0.0527

_exptl_crystal_size_max            0.164
_exptl_crystal_size_mid            0.15
_exptl_crystal_size_min            0.091
loop_
  _exptl_oxdiff_crystal_face_indexfrac_h
  _exptl_oxdiff_crystal_face_indexfrac_k
  _exptl_oxdiff_crystal_face_indexfrac_l
  _exptl_oxdiff_crystal_face_x
  _exptl_oxdiff_crystal_face_y
  _exptl_oxdiff_crystal_face_z
 0.9992 -0.0098 1.9969 -0.1466 -0.1658 -0.1780
 0.9991 -2.0130 1.9891 -0.2982 -0.3579 -0.0235
 -0.9992 0.0098 -1.9969 0.1466 0.1658 0.1780
 -0.9992 1.0114 -1.9930 0.2224 0.2619 0.1008
 0.0001 1.0016 0.0039 0.0758 0.0961 -0.0773
 -0.0001 0.0043 -0.9995 -0.0115 0.1094 0.0855
 -0.9991 -2.0105 1.9933 0.0411 -0.4641 -0.0093
 -0.9992 -2.0020 -0.0057 0.0181 -0.2452 0.1616
 0.9991 2.0105 -1.9933 -0.0411 0.4641 0.0093
 0.9992 2.0020 0.0057 -0.0181 0.2452 -0.1616
 1.9983 2.0050 -0.9959 -0.1992 0.4078 -0.0833
 -1.9983 -2.0050 0.9959 0.1992 -0.4078 0.0833
 0.8177 -1.5997 -6.7820 -0.3401 0.6291 0.6990
 1.9983 0.9991 -0.0003 -0.2635 0.2023 -0.0915
 0.2252 -3.9915 -6.3613 -0.4155 0.3214 0.8509
 -1.9983 -0.9991 0.0003 0.2635 -0.2023 0.0915
 -5.9726 -4.2800 -2.0328 0.6657 -0.5073 0.5473
 2.6770 5.5080 6.4759 0.0391 -0.0339 -0.9987
 5.5641 -0.9094 1.6784 -0.9930 0.0244 -0.1153
 -0.0001 -0.9973 -1.0034 -0.0873 0.0134 0.1627
 -1.9983 0.0068 -0.9953 0.3278 0.0032 0.0997
 1.9983 -1.0127 1.9909 -0.3921 -0.2088 -0.1078
 -0.0002 -1.9990 -1.0074 -0.1631 -0.0827 0.2400
 -3.6193 3.9039 -2.6911 0.8775 0.4777 -0.0422
 -0.9031 -7.0295 0.4974 -0.3725 -0.7793 0.5039
 0.3546 5.6770 -3.3595 0.3294 0.9322 -0.1503
 -0.0000 -1.0059 0.9956 -0.0643 -0.2055 -0.0082

_exptl_transmission_factor_max     ?
_exptl_transmission_factor_min     ?
_diffrn_reflns_av_R_equivalents    0.0270
_diffrn_reflns_av_unetI/netI       0.0260
_diffrn_reflns_Laue_measured_fraction_full  0.993
_diffrn_reflns_Laue_measured_fraction_max  0.947
_diffrn_reflns_limit_h_max         11
_diffrn_reflns_limit_h_min         -12
_diffrn_reflns_limit_k_max         12
_diffrn_reflns_limit_k_min         -14
_diffrn_reflns_limit_l_max         12
_diffrn_reflns_limit_l_min         -14
_diffrn_reflns_number              15172
_diffrn_reflns_point_group_measured_fraction_full  0.993
_diffrn_reflns_point_group_measured_fraction_max  0.947
_diffrn_reflns_theta_full          67.684
_diffrn_reflns_theta_max           74.202
_diffrn_reflns_theta_min           3.998
_diffrn_ambient_environment        N~2~
_diffrn_ambient_temperature        140.00(10)
_diffrn_detector                   'Hybrid Pixel Array Detector'
_diffrn_detector_area_resol_mean   10.0000
_diffrn_detector_type              'HyPix-Arc 150'
_diffrn_measured_fraction_theta_full  0.993
_diffrn_measured_fraction_theta_max  0.947
_diffrn_measurement_details
;
List of Runs (angles in degrees, time in seconds):

  # Type    Start    End  Width  t~exp~   \w     \q     \k     \f   Frames
--------------------------------------------------------------------------
  1  \w     30.00  55.00   0.50    1.50    --   63.23 -95.00 150.00   50
  2  \w     33.00 107.00   0.50    1.50    --   63.23  15.00  90.00  148
  3  \w     32.00 108.00   0.50    1.50    --   63.23  15.00-180.00  152
  4  \w     60.00  95.00   0.50    1.50    --   63.23   0.00 -60.00   70
  5  \w     23.00  71.00   0.50    1.50    --   63.23-125.00 -30.00   96
  6  \w     50.00 106.00   0.50    1.50    --   63.23  15.00  30.00  112
  7  \w     25.00  50.00   0.50    1.50    --   63.23 -95.00-120.00   50
  8  \w     24.00  87.00   0.50    1.50    --   63.23-125.00-120.00  126
  9  \w     25.00  68.00   0.50    1.50    --   63.23 -95.00   0.00   86
 10  \w     29.00  62.00   0.50    1.50    --   63.23 -95.00  60.00   66
 11  \w     29.00  69.00   0.50    1.50    --   63.23 -95.00 -90.00   80
 12  \w     41.00 115.00   0.50    1.50    --   70.34  15.00-120.00  148
 13  \w     55.00  95.00   0.50    1.50    --   70.34-125.00  60.00   80
 14  \w     33.00  78.00   0.50    1.50    --   70.34   0.00-180.00   90
 15  \w     34.00  59.00   0.50    1.50    --   70.34 -95.00 120.00   50
 16  \w     32.00  68.00   0.50    1.50    --   70.34-125.00 -60.00   72
 17  \w    -95.00 -44.00   0.50    1.50    --  -70.43 125.00 -90.00  102
 18  \w    -54.00 -29.00   0.50    1.50    --  -70.43 125.00  60.00   50
 19  \w    -94.00 -64.00   0.50    1.50    --  -70.43 125.00  60.00   60
 20  \w    -65.00 -40.00   0.50    1.50    --  -70.43   0.00-150.00   50
 21  \w    -61.00 -36.00   0.50    1.50    --  -70.43   0.00 -90.00   50
 22  \w   -111.00 -44.00   0.50    1.50    --  -75.73 141.00   7.80  134
 23  \w   -108.00 -34.00   0.50    1.50    --  -75.73 133.00  96.59  148
 24  \w   -116.00 -90.00   0.50    1.50    --  -75.73 145.00 -94.00   52
 25  \w   -116.00 -76.00   0.50    1.50    --  -75.73 145.00 127.34   80
 26  \w     44.00  69.00   0.50    1.50    --   76.81-125.00-180.00   50
 27  \w     35.00 104.00   0.50    1.50    --   76.81-125.00 -90.00  138
 28  \w     40.00 105.00   0.50    1.50    --   76.81   0.00 120.00  130
 29  \w     74.00 101.00   0.50    1.50    --   76.81-125.00  90.00   54
 30  \w     52.00 122.00   0.50    1.50    --   76.81  15.00   0.00  140
 31  \w     36.00  61.00   0.50    1.50    --   76.81-125.00  90.00   50
 32  \w     64.00 104.00   0.50    1.50    --   76.81-125.00   0.00   80
 33  \w     77.00 104.00   0.50    1.50    --   76.81-125.00 -60.00   54
 34  \w     79.00 104.00   0.50    1.50    --   76.81-125.00  30.00   50
 35  \w     39.00  66.00   0.50    1.50    --   76.81-125.00  30.00   54
 36  \w     77.00 102.00   0.50    1.50    --   76.81-125.00 -30.00   50
 37  \w     76.00 101.00   0.50    1.50    --   76.81-125.00-180.00   50
 38  \w     79.00 104.00   0.50    1.50    --   76.81-125.00 150.00   50
 39  \w     58.00  83.00   0.50    1.50    --   76.81 -95.00-180.00   50
;
_diffrn_measurement_device         'four-circle diffractometer'
_diffrn_measurement_device_type    'XtaLAB Synergy R, DW system, HyPix-Arc 150'
_diffrn_measurement_method         '\w scans'
_diffrn_orient_matrix_type        
 'CrysAlisPro convention (1999,Acta A55,543-557)'
_diffrn_orient_matrix_UB_11        -0.1696852000
_diffrn_orient_matrix_UB_12        0.0756317000
_diffrn_orient_matrix_UB_13        0.0118478000
_diffrn_orient_matrix_UB_21        0.0530396000
_diffrn_orient_matrix_UB_22        0.0963284000
_diffrn_orient_matrix_UB_23        -0.1090911000
_diffrn_orient_matrix_UB_31        -0.0073768000
_diffrn_orient_matrix_UB_32        -0.0768099000
_diffrn_orient_matrix_UB_33        -0.0858332000
_diffrn_oxdiff_digest_od_ed
;

;
_diffrn_radiation_monochromator    mirror
_diffrn_radiation_probe            x-ray
_diffrn_radiation_type             'Cu K\a'
_diffrn_radiation_wavelength       1.54184
_diffrn_source                     'Rotating-anode X-ray tube'
_diffrn_source_type                'Rigaku (Cu) X-ray Source'
_reflns_Friedel_coverage           0.000
_reflns_Friedel_fraction_full      .
_reflns_Friedel_fraction_max       .
_reflns_number_gt                  3438
_reflns_number_total               4421
_reflns_special_details
;
 Reflections were merged by SHELXL according to the crystal
 class for the calculation of statistics and refinement.
 
 _reflns_Friedel_fraction is defined as the number of unique
 Friedel pairs measured divided by the number that would be
 possible theoretically, ignoring centric projections and
 systematic absences.
;
_reflns_threshold_expression       'I > 2\s(I)'
_computing_cell_refinement         'CrysAlisPro 1.171.44.104a (Rigaku OD, 2025)'
_computing_data_collection        
 'CrysAlisPro system (CCD 44.103a 64-bit (release 31-03-2025))'
_computing_data_reduction          'CrysAlisPro 1.171.44.104a (Rigaku OD, 2025)'
_computing_molecular_graphics      'Olex2 1.5 (Dolomanov et al., 2009)'
_computing_publication_material    'Olex2 1.5 (Dolomanov et al., 2009)'
_computing_structure_refinement    'SHELXL 2019/3 (Sheldrick, 2015)'
_computing_structure_solution      'SHELXT  (Sheldrick, 2015)'
_refine_diff_density_max           0.281
_refine_diff_density_min           -0.268
_refine_diff_density_rms           0.060
_refine_ls_extinction_coef         0.0038(8)
_refine_ls_extinction_expression  
 'Fc^*^=kFc[1+0.001xFc^2^\l^3^/sin(2\q)]^-1/4^'
_refine_ls_extinction_method       'SHELXL-2019/2 (Sheldrick 2019)'
_refine_ls_goodness_of_fit_ref     1.042
_refine_ls_hydrogen_treatment      refall
_refine_ls_matrix_type             full
_refine_ls_number_parameters       412
_refine_ls_number_reflns           4421
_refine_ls_number_restraints       0
_refine_ls_R_factor_all            0.0648
_refine_ls_R_factor_gt             0.0513
_refine_ls_restrained_S_all        1.042
_refine_ls_shift/su_max            0.000
_refine_ls_shift/su_mean           0.000
_refine_ls_structure_factor_coef   Fsqd
_refine_ls_weighting_details      
 'w=1/[\s^2^(Fo^2^)+(0.1027P)^2^+0.0141P] where P=(Fo^2^+2Fc^2^)/3'
_refine_ls_weighting_scheme        calc
_refine_ls_wR_factor_gt            0.1366
_refine_ls_wR_factor_ref           0.1459
_refine_special_details            ?
_olex2_refinement_description
;
;
_atom_sites_solution_hydrogens     difmap
_atom_sites_solution_primary       dual
_atom_sites_solution_secondary     ?
loop_
  _atom_site_label
  _atom_site_type_symbol
  _atom_site_fract_x
  _atom_site_fract_y
  _atom_site_fract_z
  _atom_site_U_iso_or_equiv
  _atom_site_adp_type
  _atom_site_occupancy
  _atom_site_site_symmetry_order
  _atom_site_calc_flag
  _atom_site_refinement_flags_posn
  _atom_site_refinement_flags_adp
  _atom_site_refinement_flags_occupancy
  _atom_site_disorder_assembly
  _atom_site_disorder_group
 F1 F 0.19869(14) 0.90603(11) 1.00091(13) 0.0619(4) Uani 1 1 d . . . . .
 F2 F 0.06479(12) 0.77349(11) 1.09826(10) 0.0502(3) Uani 1 1 d . . . . .
 O1 O 0.54370(13) 0.23205(11) 0.72505(11) 0.0361(3) Uani 1 1 d . . . . .
 O2 O 0.36194(13) 0.40261(11) 0.79119(11) 0.0369(3) Uani 1 1 d . . . . .
 O3 O 0.10057(13) 0.46185(12) 0.84417(12) 0.0426(3) Uani 1 1 d . . . . .
 O4 O 1.31854(16) -0.00249(14) 0.60345(15) 0.0565(4) Uani 1 1 d . . . . .
 O5 O 1.34087(15) 0.00577(13) 0.41469(14) 0.0520(4) Uani 1 1 d . . . . .
 N1 N 0.56238(15) 0.32547(13) 0.52073(13) 0.0354(3) Uani 1 1 d . . . . .
 N2 N 1.26605(17) 0.03060(14) 0.51662(17) 0.0446(4) Uani 1 1 d . . . . .
 C1 C 0.37968(18) 0.28039(16) 0.76327(16) 0.0354(4) Uani 1 1 d . . . . .
 C2 C 0.61912(19) 0.26290(16) 0.60521(16) 0.0341(4) Uani 1 1 d . . . . .
 C3 C 0.39338(19) 0.37373(17) 0.54890(16) 0.0357(4) Uani 1 1 d . . . . .
 H3 H 0.367(2) 0.4600(19) 0.5638(17) 0.038(5) Uiso 1 1 d . . . . .
 C4 C 0.3156(2) 0.29395(17) 0.65987(16) 0.0356(4) Uani 1 1 d . . . . .
 H4A H 0.336(2) 0.2094(19) 0.6426(17) 0.037(5) Uiso 1 1 d . . . . .
 H4B H 0.208(2) 0.3273(18) 0.6839(18) 0.042(5) Uiso 1 1 d . . . . .
 C5 C 0.3200(2) 0.19258(18) 0.87400(17) 0.0396(4) Uani 1 1 d . . . . .
 H5A H 0.359(2) 0.1031(19) 0.8506(18) 0.042(5) Uiso 1 1 d . . . . .
 H5B H 0.205(2) 0.2209(17) 0.8983(17) 0.038(5) Uiso 1 1 d . . . . .
 C6 C 0.3770(3) 0.1815(2) 0.98094(19) 0.0491(5) Uani 1 1 d . . . . .
 H6A H 0.339(2) 0.266(2) 1.0125(19) 0.047(5) Uiso 1 1 d . . . . .
 H6B H 0.493(3) 0.149(2) 0.956(2) 0.067(7) Uiso 1 1 d . . . . .
 H6C H 0.335(3) 0.121(2) 1.051(2) 0.060(7) Uiso 1 1 d . . . . .
 C7 C 0.22073(19) 0.48338(17) 0.82847(16) 0.0361(4) Uani 1 1 d . . . . .
 C8 C 0.23682(19) 0.60233(17) 0.84917(16) 0.0365(4) Uani 1 1 d . . . . .
 H8 H 0.311(2) 0.6311(17) 0.7728(17) 0.036(5) Uiso 1 1 d . . . . .
 C9 C 0.0831(2) 0.70360(17) 0.87115(17) 0.0389(4) Uani 1 1 d . . . . .
 H9A H 0.047(2) 0.7191(18) 0.8018(19) 0.045(5) Uiso 1 1 d . . . . .
 H9B H 0.005(2) 0.6723(17) 0.9454(17) 0.036(5) Uiso 1 1 d . . . . .
 C10 C 0.1031(2) 0.82393(19) 0.88916(19) 0.0459(5) Uani 1 1 d . . . . .
 H10A H 0.003(3) 0.893(2) 0.906(2) 0.053(6) Uiso 1 1 d . . . . .
 H10B H 0.174(3) 0.857(2) 0.816(2) 0.060(6) Uiso 1 1 d . . . . .
 C11 C 0.1728(2) 0.79839(18) 0.99023(18) 0.0435(4) Uani 1 1 d . . . . .
 C12 C 0.3183(2) 0.6929(2) 0.9811(2) 0.0490(5) Uani 1 1 d . . . . .
 H12A H 0.345(3) 0.677(2) 1.056(2) 0.059(7) Uiso 1 1 d . . . . .
 H12B H 0.392(3) 0.725(2) 0.915(2) 0.063(7) Uiso 1 1 d . . . . .
 C13 C 0.2996(2) 0.57484(19) 0.9579(2) 0.0452(5) Uani 1 1 d . . . . .
 H13A H 0.225(3) 0.541(2) 1.032(2) 0.056(6) Uiso 1 1 d . . . . .
 H13B H 0.404(3) 0.511(2) 0.940(2) 0.064(7) Uiso 1 1 d . . . . .
 C14 C 0.78890(19) 0.20897(15) 0.58310(16) 0.0347(4) Uani 1 1 d . . . . .
 C15 C 0.8543(2) 0.16888(17) 0.67825(18) 0.0396(4) Uani 1 1 d . . . . .
 H15 H 0.791(2) 0.1758(19) 0.7614(19) 0.043(5) Uiso 1 1 d . . . . .
 C16 C 1.0128(2) 0.11547(18) 0.65567(19) 0.0414(4) Uani 1 1 d . . . . .
 H16 H 1.061(3) 0.081(2) 0.721(2) 0.060(6) Uiso 1 1 d . . . . .
 C17 C 1.10130(19) 0.10048(16) 0.53819(18) 0.0389(4) Uani 1 1 d . . . . .
 C18 C 1.0402(2) 0.14249(18) 0.44221(18) 0.0403(4) Uani 1 1 d . . . . .
 H18 H 1.103(3) 0.133(2) 0.363(2) 0.056(6) Uiso 1 1 d . . . . .
 C19 C 0.8827(2) 0.19813(17) 0.46513(17) 0.0380(4) Uani 1 1 d . . . . .
 H19 H 0.836(2) 0.2288(18) 0.3985(18) 0.040(5) Uiso 1 1 d . . . . .
 C20 C 0.33924(19) 0.37833(16) 0.44265(16) 0.0356(4) Uani 1 1 d . . . . .
 C21 C 0.4016(2) 0.28065(18) 0.37461(17) 0.0390(4) Uani 1 1 d . . . . .
 H21 H 0.488(2) 0.2113(19) 0.3925(19) 0.047(6) Uiso 1 1 d . . . . .
 C22 C 0.3411(2) 0.2819(2) 0.28401(17) 0.0436(4) Uani 1 1 d . . . . .
 H22 H 0.385(2) 0.209(2) 0.2406(19) 0.052(6) Uiso 1 1 d . . . . .
 C23 C 0.2203(2) 0.3808(2) 0.25934(18) 0.0469(5) Uani 1 1 d . . . . .
 H23 H 0.180(3) 0.384(2) 0.194(2) 0.074(8) Uiso 1 1 d . . . . .
 C24 C 0.1589(2) 0.4796(2) 0.3249(2) 0.0503(5) Uani 1 1 d . . . . .
 H24 H 0.070(3) 0.556(2) 0.306(2) 0.065(7) Uiso 1 1 d . . . . .
 C25 C 0.2172(2) 0.47812(18) 0.41686(19) 0.0438(4) Uani 1 1 d . . . . .
 H25 H 0.175(3) 0.550(2) 0.460(2) 0.052(6) Uiso 1 1 d . . . . .

loop_
  _atom_site_aniso_label
  _atom_site_aniso_U_11
  _atom_site_aniso_U_22
  _atom_site_aniso_U_33
  _atom_site_aniso_U_23
  _atom_site_aniso_U_13
  _atom_site_aniso_U_12
 F1 0.0566(7) 0.0515(7) 0.0849(9) -0.0319(7) -0.0131(7) -0.0163(6)
 F2 0.0394(6) 0.0722(8) 0.0425(6) -0.0233(6) -0.0049(5) -0.0162(5)
 O1 0.0247(6) 0.0463(7) 0.0367(7) -0.0139(5) -0.0066(5) -0.0057(5)
 O2 0.0252(6) 0.0434(7) 0.0444(7) -0.0201(5) -0.0061(5) -0.0069(5)
 O3 0.0271(6) 0.0538(8) 0.0499(8) -0.0198(6) -0.0070(5) -0.0107(5)
 O4 0.0352(7) 0.0576(9) 0.0789(11) -0.0152(8) -0.0248(7) -0.0036(6)
 O5 0.0312(7) 0.0511(8) 0.0722(10) -0.0267(7) -0.0021(7) -0.0105(6)
 N1 0.0274(7) 0.0411(8) 0.0411(8) -0.0106(6) -0.0105(6) -0.0101(6)
 N2 0.0282(8) 0.0404(8) 0.0686(12) -0.0167(8) -0.0115(8) -0.0102(6)
 C1 0.0243(8) 0.0427(9) 0.0407(10) -0.0174(8) -0.0062(7) -0.0064(7)
 C2 0.0302(8) 0.0386(9) 0.0372(9) -0.0136(7) -0.0077(7) -0.0104(7)
 C3 0.0271(8) 0.0389(9) 0.0428(10) -0.0134(7) -0.0092(7) -0.0067(7)
 C4 0.0261(8) 0.0425(9) 0.0409(10) -0.0154(8) -0.0076(7) -0.0082(7)
 C5 0.0324(9) 0.0467(10) 0.0404(10) -0.0123(8) -0.0061(8) -0.0122(8)
 C6 0.0477(12) 0.0601(13) 0.0420(11) -0.0085(10) -0.0123(9) -0.0180(10)
 C7 0.0269(8) 0.0465(10) 0.0340(9) -0.0136(7) -0.0062(7) -0.0064(7)
 C8 0.0280(8) 0.0434(10) 0.0369(9) -0.0124(7) -0.0046(7) -0.0086(7)
 C9 0.0346(9) 0.0451(10) 0.0354(10) -0.0129(8) -0.0112(8) -0.0032(8)
 C10 0.0450(11) 0.0426(10) 0.0443(11) -0.0119(9) -0.0081(9) -0.0059(9)
 C11 0.0364(10) 0.0439(10) 0.0515(11) -0.0215(9) -0.0041(8) -0.0112(8)
 C12 0.0340(10) 0.0567(12) 0.0639(14) -0.0273(11) -0.0134(10) -0.0097(9)
 C13 0.0382(10) 0.0455(11) 0.0582(13) -0.0200(9) -0.0221(9) -0.0023(8)
 C14 0.0291(8) 0.0357(8) 0.0426(10) -0.0124(7) -0.0107(7) -0.0080(7)
 C15 0.0302(9) 0.0477(10) 0.0424(10) -0.0156(8) -0.0101(8) -0.0067(7)
 C16 0.0327(9) 0.0447(10) 0.0510(11) -0.0153(8) -0.0155(8) -0.0065(7)
 C17 0.0245(8) 0.0382(9) 0.0563(11) -0.0156(8) -0.0099(8) -0.0072(7)
 C18 0.0299(9) 0.0471(10) 0.0446(11) -0.0142(8) -0.0036(8) -0.0137(8)
 C19 0.0294(9) 0.0461(10) 0.0405(10) -0.0121(8) -0.0074(7) -0.0116(7)
 C20 0.0273(8) 0.0429(9) 0.0384(9) -0.0087(7) -0.0080(7) -0.0116(7)
 C21 0.0302(9) 0.0467(10) 0.0403(10) -0.0113(8) -0.0071(7) -0.0107(7)
 C22 0.0407(10) 0.0568(12) 0.0377(10) -0.0130(9) -0.0069(8) -0.0195(9)
 C23 0.0432(11) 0.0651(13) 0.0398(10) -0.0041(9) -0.0157(9) -0.0230(9)
 C24 0.0416(11) 0.0561(12) 0.0555(13) -0.0029(10) -0.0220(9) -0.0121(9)
 C25 0.0351(9) 0.0453(10) 0.0521(11) -0.0107(9) -0.0160(8) -0.0067(8)

_geom_special_details
;
 All esds (except the esd in the dihedral angle between two l.s. planes)
 are estimated using the full covariance matrix.  The cell esds are taken
 into account individually in the estimation of esds in distances, angles
 and torsion angles; correlations between esds in cell parameters are only
 used when they are defined by crystal symmetry.  An approximate (isotropic)
 treatment of cell esds is used for estimating esds involving l.s. planes.
;
loop_
  _geom_bond_atom_site_label_1
  _geom_bond_atom_site_label_2
  _geom_bond_distance
  _geom_bond_site_symmetry_2
  _geom_bond_publ_flag
 F1 C11 1.382(2) . ?
 F2 C11 1.381(2) . ?
 O1 C1 1.4263(19) . ?
 O1 C2 1.376(2) . ?
 O2 C1 1.4608(19) . ?
 O2 C7 1.353(2) . ?
 O3 C7 1.204(2) . ?
 O4 N2 1.228(2) . ?
 O5 N2 1.226(2) . ?
 N1 C2 1.258(2) . ?
 N1 C3 1.470(2) . ?
 N2 C17 1.475(2) . ?
 C1 C4 1.514(2) . ?
 C1 C5 1.512(3) . ?
 C2 C14 1.488(2) . ?
 C3 H3 0.979(19) . ?
 C3 C4 1.522(3) . ?
 C3 C20 1.513(2) . ?
 C4 H4A 0.982(19) . ?
 C4 H4B 0.94(2) . ?
 C5 H5A 1.039(19) . ?
 C5 H5B 0.993(19) . ?
 C5 C6 1.518(3) . ?
 C6 H6A 1.03(2) . ?
 C6 H6B 1.01(3) . ?
 C6 H6C 1.01(2) . ?
 C7 C8 1.511(2) . ?
 C8 H8 1.00(2) . ?
 C8 C9 1.523(2) . ?
 C8 C13 1.536(3) . ?
 C9 H9A 0.96(2) . ?
 C9 H9B 1.02(2) . ?
 C9 C10 1.531(3) . ?
 C10 H10A 1.01(2) . ?
 C10 H10B 0.98(3) . ?
 C10 C11 1.497(3) . ?
 C11 C12 1.497(3) . ?
 C12 H12A 0.97(2) . ?
 C12 H12B 0.95(3) . ?
 C12 C13 1.526(3) . ?
 C13 H13A 1.01(2) . ?
 C13 H13B 1.01(2) . ?
 C14 C15 1.391(2) . ?
 C14 C19 1.392(2) . ?
 C15 H15 0.97(2) . ?
 C15 C16 1.391(2) . ?
 C16 H16 0.98(2) . ?
 C16 C17 1.382(3) . ?
 C17 C18 1.374(3) . ?
 C18 H18 0.93(2) . ?
 C18 C19 1.385(2) . ?
 C19 H19 0.98(2) . ?
 C20 C21 1.390(2) . ?
 C20 C25 1.394(2) . ?
 C21 H21 0.98(2) . ?
 C21 C22 1.389(3) . ?
 C22 H22 0.99(2) . ?
 C22 C23 1.377(3) . ?
 C23 H23 0.97(3) . ?
 C23 C24 1.382(3) . ?
 C24 H24 1.03(2) . ?
 C24 C25 1.390(3) . ?
 C25 H25 0.98(2) . ?

loop_
  _geom_angle_atom_site_label_1
  _geom_angle_atom_site_label_2
  _geom_angle_atom_site_label_3
  _geom_angle
  _geom_angle_site_symmetry_1
  _geom_angle_site_symmetry_3
  _geom_angle_publ_flag
 C2 O1 C1 117.64(13) . . ?
 C7 O2 C1 121.27(12) . . ?
 C2 N1 C3 118.17(15) . . ?
 O4 N2 C17 117.56(16) . . ?
 O5 N2 O4 124.04(16) . . ?
 O5 N2 C17 118.35(16) . . ?
 O1 C1 O2 101.36(12) . . ?
 O1 C1 C4 109.53(13) . . ?
 O1 C1 C5 107.08(14) . . ?
 O2 C1 C4 111.44(14) . . ?
 O2 C1 C5 112.68(14) . . ?
 C5 C1 C4 113.87(14) . . ?
 O1 C2 C14 110.14(14) . . ?
 N1 C2 O1 128.64(15) . . ?
 N1 C2 C14 121.21(16) . . ?
 N1 C3 H3 106.4(11) . . ?
 N1 C3 C4 110.63(15) . . ?
 N1 C3 C20 111.28(14) . . ?
 C4 C3 H3 110.7(11) . . ?
 C20 C3 H3 107.6(11) . . ?
 C20 C3 C4 110.10(14) . . ?
 C1 C4 C3 110.09(14) . . ?
 C1 C4 H4A 107.5(11) . . ?
 C1 C4 H4B 110.0(12) . . ?
 C3 C4 H4A 110.5(11) . . ?
 C3 C4 H4B 112.1(12) . . ?
 H4A C4 H4B 106.4(16) . . ?
 C1 C5 H5A 107.8(11) . . ?
 C1 C5 H5B 108.4(11) . . ?
 C1 C5 C6 114.98(15) . . ?
 H5A C5 H5B 109.8(15) . . ?
 C6 C5 H5A 106.1(11) . . ?
 C6 C5 H5B 109.7(11) . . ?
 C5 C6 H6A 111.0(12) . . ?
 C5 C6 H6B 109.1(14) . . ?
 C5 C6 H6C 111.2(13) . . ?
 H6A C6 H6B 111.6(17) . . ?
 H6A C6 H6C 105.7(17) . . ?
 H6B C6 H6C 108.1(19) . . ?
 O2 C7 C8 109.96(14) . . ?
 O3 C7 O2 124.49(16) . . ?
 O3 C7 C8 125.54(16) . . ?
 C7 C8 H8 105.5(10) . . ?
 C7 C8 C9 111.49(14) . . ?
 C7 C8 C13 109.98(15) . . ?
 C9 C8 H8 109.3(10) . . ?
 C9 C8 C13 109.44(15) . . ?
 C13 C8 H8 111.1(11) . . ?
 C8 C9 H9A 107.4(12) . . ?
 C8 C9 H9B 109.5(11) . . ?
 C8 C9 C10 110.46(15) . . ?
 H9A C9 H9B 109.2(16) . . ?
 C10 C9 H9A 110.2(12) . . ?
 C10 C9 H9B 110.0(10) . . ?
 C9 C10 H10A 113.1(12) . . ?
 C9 C10 H10B 110.2(13) . . ?
 H10A C10 H10B 106.7(18) . . ?
 C11 C10 C9 110.74(16) . . ?
 C11 C10 H10A 109.0(12) . . ?
 C11 C10 H10B 106.8(14) . . ?
 F1 C11 C10 110.16(17) . . ?
 F1 C11 C12 109.55(15) . . ?
 F2 C11 F1 103.67(13) . . ?
 F2 C11 C10 108.74(15) . . ?
 F2 C11 C12 108.99(18) . . ?
 C12 C11 C10 115.10(16) . . ?
 C11 C12 H12A 108.1(13) . . ?
 C11 C12 H12B 103.4(15) . . ?
 C11 C12 C13 111.50(16) . . ?
 H12A C12 H12B 111(2) . . ?
 C13 C12 H12A 110.7(14) . . ?
 C13 C12 H12B 111.6(14) . . ?
 C8 C13 H13A 108.3(13) . . ?
 C8 C13 H13B 108.4(13) . . ?
 C12 C13 C8 111.46(18) . . ?
 C12 C13 H13A 109.5(12) . . ?
 C12 C13 H13B 108.8(13) . . ?
 H13A C13 H13B 110.4(18) . . ?
 C15 C14 C2 121.02(16) . . ?
 C15 C14 C19 119.94(16) . . ?
 C19 C14 C2 119.04(15) . . ?
 C14 C15 H15 121.5(12) . . ?
 C16 C15 C14 119.96(17) . . ?
 C16 C15 H15 118.5(12) . . ?
 C15 C16 H16 121.8(14) . . ?
 C17 C16 C15 118.48(17) . . ?
 C17 C16 H16 119.4(14) . . ?
 C16 C17 N2 118.26(17) . . ?
 C18 C17 N2 119.03(16) . . ?
 C18 C17 C16 122.63(16) . . ?
 C17 C18 H18 120.9(14) . . ?
 C17 C18 C19 118.46(17) . . ?
 C19 C18 H18 120.6(14) . . ?
 C14 C19 H19 119.5(12) . . ?
 C18 C19 C14 120.41(17) . . ?
 C18 C19 H19 120.1(12) . . ?
 C21 C20 C3 121.36(16) . . ?
 C21 C20 C25 118.80(17) . . ?
 C25 C20 C3 119.69(16) . . ?
 C20 C21 H21 118.4(12) . . ?
 C22 C21 C20 120.36(18) . . ?
 C22 C21 H21 121.2(12) . . ?
 C21 C22 H22 118.0(13) . . ?
 C23 C22 C21 120.42(18) . . ?
 C23 C22 H22 121.6(13) . . ?
 C22 C23 H23 120.9(14) . . ?
 C22 C23 C24 119.85(18) . . ?
 C24 C23 H23 119.2(15) . . ?
 C23 C24 H24 120.9(13) . . ?
 C23 C24 C25 120.05(19) . . ?
 C25 C24 H24 119.0(13) . . ?
 C20 C25 H25 120.3(13) . . ?
 C24 C25 C20 120.50(18) . . ?
 C24 C25 H25 119.1(13) . . ?

loop_
  _geom_torsion_atom_site_label_1
  _geom_torsion_atom_site_label_2
  _geom_torsion_atom_site_label_3
  _geom_torsion_atom_site_label_4
  _geom_torsion
  _geom_torsion_site_symmetry_1
  _geom_torsion_site_symmetry_2
  _geom_torsion_site_symmetry_3
  _geom_torsion_site_symmetry_4
  _geom_torsion_publ_flag
 F1 C11 C12 C13 -174.94(18) . . . . ?
 F2 C11 C12 C13 72.3(2) . . . . ?
 O1 C1 C4 C3 -54.77(18) . . . . ?
 O1 C1 C5 C6 61.26(19) . . . . ?
 O1 C2 C14 C15 -17.6(2) . . . . ?
 O1 C2 C14 C19 162.01(15) . . . . ?
 O2 C1 C4 C3 56.56(18) . . . . ?
 O2 C1 C5 C6 -49.3(2) . . . . ?
 O2 C7 C8 C9 170.70(14) . . . . ?
 O2 C7 C8 C13 -67.72(19) . . . . ?
 O3 C7 C8 C9 -10.3(3) . . . . ?
 O3 C7 C8 C13 111.3(2) . . . . ?
 O4 N2 C17 C16 -5.3(2) . . . . ?
 O4 N2 C17 C18 177.86(16) . . . . ?
 O5 N2 C17 C16 172.47(16) . . . . ?
 O5 N2 C17 C18 -4.3(2) . . . . ?
 N1 C2 C14 C15 163.14(16) . . . . ?
 N1 C2 C14 C19 -17.3(2) . . . . ?
 N1 C3 C4 C1 51.87(18) . . . . ?
 N1 C3 C20 C21 42.5(2) . . . . ?
 N1 C3 C20 C25 -141.94(17) . . . . ?
 N2 C17 C18 C19 174.35(15) . . . . ?
 C1 O1 C2 N1 -3.1(2) . . . . ?
 C1 O1 C2 C14 177.66(12) . . . . ?
 C1 O2 C7 O3 1.7(3) . . . . ?
 C1 O2 C7 C8 -179.30(14) . . . . ?
 C2 O1 C1 O2 -86.70(15) . . . . ?
 C2 O1 C1 C4 31.12(19) . . . . ?
 C2 O1 C1 C5 155.05(14) . . . . ?
 C2 N1 C3 C4 -24.8(2) . . . . ?
 C2 N1 C3 C20 -147.56(15) . . . . ?
 C2 C14 C15 C16 178.15(16) . . . . ?
 C2 C14 C19 C18 -176.71(15) . . . . ?
 C3 N1 C2 O1 -0.3(3) . . . . ?
 C3 N1 C2 C14 178.80(14) . . . . ?
 C3 C20 C21 C22 174.49(16) . . . . ?
 C3 C20 C25 C24 -175.54(17) . . . . ?
 C4 C1 C5 C6 -177.51(16) . . . . ?
 C4 C3 C20 C21 -80.5(2) . . . . ?
 C4 C3 C20 C25 95.02(19) . . . . ?
 C5 C1 C4 C3 -174.63(14) . . . . ?
 C7 O2 C1 O1 178.08(14) . . . . ?
 C7 O2 C1 C4 61.6(2) . . . . ?
 C7 O2 C1 C5 -67.8(2) . . . . ?
 C7 C8 C9 C10 -178.79(15) . . . . ?
 C7 C8 C13 C12 179.66(15) . . . . ?
 C8 C9 C10 C11 -56.1(2) . . . . ?
 C9 C8 C13 C12 -57.5(2) . . . . ?
 C9 C10 C11 F1 176.49(15) . . . . ?
 C9 C10 C11 F2 -70.53(19) . . . . ?
 C9 C10 C11 C12 52.1(2) . . . . ?
 C10 C11 C12 C13 -50.2(3) . . . . ?
 C11 C12 C13 C8 52.2(3) . . . . ?
 C13 C8 C9 C10 59.3(2) . . . . ?
 C14 C15 C16 C17 -1.8(3) . . . . ?
 C15 C14 C19 C18 2.9(3) . . . . ?
 C15 C16 C17 N2 -172.96(15) . . . . ?
 C15 C16 C17 C18 3.7(3) . . . . ?
 C16 C17 C18 C19 -2.3(3) . . . . ?
 C17 C18 C19 C14 -1.1(3) . . . . ?
 C19 C14 C15 C16 -1.4(3) . . . . ?
 C20 C3 C4 C1 175.29(14) . . . . ?
 C20 C21 C22 C23 1.0(3) . . . . ?
 C21 C20 C25 C24 0.1(3) . . . . ?
 C21 C22 C23 C24 0.1(3) . . . . ?
 C22 C23 C24 C25 -1.1(3) . . . . ?
 C23 C24 C25 C20 1.0(3) . . . . ?
 C25 C20 C21 C22 -1.1(3) . . . . ?

_shelx_res_file
;
TITL LCX-04-142 in P-1
    lcx-04-142.res
    created by SHELXL-2019/3 at 13:45:22 on 11-Apr-2025
CELL 1.54184 9.6159 11.4601 11.9314 75.493 69.621 70.138
ZERR 2 0.0004 0.0006 0.0006 0.004 0.005 0.004
LATT 1
SFAC C H F N O
UNIT 50 52 4 4 10

L.S. 10
PLAN  10
SIZE 0.164 0.15 0.091
TEMP -133
CONF
BOND
list 4
MORE -1
BOND $H
fmap 2 53
acta
REM <olex2.extras>
REM <HklSrc "%.\\LCX-04-142.hkl">
REM </olex2.extras>

WGHT    0.102700    0.014100
EXTI    0.003806
FVAR       8.81016
F1    3    0.198690    0.906030    1.000909    11.00000    0.05662    0.05150 =
         0.08492   -0.03190   -0.01308   -0.01627
F2    3    0.064793    0.773494    1.098264    11.00000    0.03936    0.07223 =
         0.04245   -0.02330   -0.00493   -0.01622
O1    5    0.543699    0.232048    0.725046    11.00000    0.02471    0.04631 =
         0.03665   -0.01393   -0.00663   -0.00572
O2    5    0.361944    0.402607    0.791193    11.00000    0.02524    0.04341 =
         0.04437   -0.02007   -0.00607   -0.00685
O3    5    0.100572    0.461848    0.844165    11.00000    0.02713    0.05377 =
         0.04992   -0.01984   -0.00699   -0.01073
O4    5    1.318544   -0.002489    0.603448    11.00000    0.03519    0.05759 =
         0.07889   -0.01515   -0.02476   -0.00363
O5    5    1.340868    0.005771    0.414688    11.00000    0.03124    0.05114 =
         0.07224   -0.02675   -0.00214   -0.01047
N1    4    0.562384    0.325474    0.520729    11.00000    0.02739    0.04113 =
         0.04111   -0.01060   -0.01052   -0.01012
N2    4    1.266053    0.030599    0.516623    11.00000    0.02820    0.04045 =
         0.06858   -0.01673   -0.01149   -0.01024
C1    1    0.379677    0.280386    0.763268    11.00000    0.02429    0.04266 =
         0.04070   -0.01738   -0.00615   -0.00643
C2    1    0.619121    0.262902    0.605209    11.00000    0.03016    0.03860 =
         0.03724   -0.01363   -0.00774   -0.01043
C3    1    0.393378    0.373733    0.548905    11.00000    0.02707    0.03885 =
         0.04282   -0.01345   -0.00923   -0.00668
H3    2    0.366636    0.460000    0.563752    11.00000    0.03753
C4    1    0.315620    0.293949    0.659870    11.00000    0.02610    0.04247 =
         0.04086   -0.01536   -0.00764   -0.00821
H4A   2    0.335881    0.209373    0.642627    11.00000    0.03679
H4B   2    0.208007    0.327294    0.683874    11.00000    0.04248
C5    1    0.319959    0.192585    0.874004    11.00000    0.03241    0.04666 =
         0.04043   -0.01233   -0.00614   -0.01225
H5A   2    0.358517    0.103118    0.850585    11.00000    0.04215
H5B   2    0.205303    0.220851    0.898331    11.00000    0.03772
C6    1    0.377006    0.181531    0.980936    11.00000    0.04770    0.06012 =
         0.04196   -0.00846   -0.01227   -0.01800
H6A   2    0.339089    0.265880    1.012456    11.00000    0.04664
H6B   2    0.493356    0.149447    0.956362    11.00000    0.06665
H6C   2    0.334833    0.120690    1.051166    11.00000    0.06027
C7    1    0.220727    0.483382    0.828468    11.00000    0.02688    0.04652 =
         0.03404   -0.01362   -0.00617   -0.00643
C8    1    0.236821    0.602331    0.849174    11.00000    0.02796    0.04336 =
         0.03688   -0.01242   -0.00460   -0.00861
H8    2    0.311098    0.631077    0.772792    11.00000    0.03584
C9    1    0.083058    0.703599    0.871151    11.00000    0.03464    0.04507 =
         0.03540   -0.01286   -0.01118   -0.00317
H9A   2    0.047475    0.719054    0.801817    11.00000    0.04536
H9B   2    0.005176    0.672329    0.945429    11.00000    0.03588
C10   1    0.103126    0.823926    0.889159    11.00000    0.04498    0.04256 =
         0.04426   -0.01186   -0.00811   -0.00589
H10A  2    0.003133    0.893263    0.905866    11.00000    0.05332
H10B  2    0.174193    0.856792    0.816006    11.00000    0.05975
C11   1    0.172812    0.798390    0.990233    11.00000    0.03636    0.04388 =
         0.05148   -0.02145   -0.00413   -0.01125
C12   1    0.318293    0.692931    0.981123    11.00000    0.03399    0.05672 =
         0.06388   -0.02731   -0.01340   -0.00975
H12A  2    0.345100    0.676989    1.055927    11.00000    0.05901
H12B  2    0.391591    0.725195    0.915114    11.00000    0.06302
C13   1    0.299581    0.574837    0.957907    11.00000    0.03817    0.04551 =
         0.05821   -0.02001   -0.02213   -0.00235
H13A  2    0.224569    0.540678    1.031574    11.00000    0.05639
H13B  2    0.404015    0.510679    0.940025    11.00000    0.06389
C14   1    0.788905    0.208970    0.583098    11.00000    0.02906    0.03568 =
         0.04259   -0.01235   -0.01067   -0.00798
C15   1    0.854317    0.168885    0.678253    11.00000    0.03023    0.04767 =
         0.04237   -0.01555   -0.01008   -0.00670
H15   2    0.791478    0.175812    0.761356    11.00000    0.04313
C16   1    1.012845    0.115474    0.655672    11.00000    0.03266    0.04473 =
         0.05096   -0.01535   -0.01547   -0.00650
H16   2    1.061004    0.080604    0.721098    11.00000    0.06007
C17   1    1.101296    0.100484    0.538186    11.00000    0.02454    0.03821 =
         0.05633   -0.01565   -0.00993   -0.00719
C18   1    1.040159    0.142494    0.442205    11.00000    0.02994    0.04710 =
         0.04465   -0.01423   -0.00356   -0.01375
H18   2    1.102893    0.132508    0.363454    11.00000    0.05552
C19   1    0.882668    0.198127    0.465127    11.00000    0.02935    0.04612 =
         0.04052   -0.01214   -0.00742   -0.01157
H19   2    0.836200    0.228820    0.398487    11.00000    0.04028
C20   1    0.339237    0.378329    0.442646    11.00000    0.02727    0.04295 =
         0.03840   -0.00870   -0.00798   -0.01160
C21   1    0.401558    0.280655    0.374605    11.00000    0.03020    0.04672 =
         0.04025   -0.01125   -0.00707   -0.01073
H21   2    0.487977    0.211349    0.392465    11.00000    0.04725
C22   1    0.341116    0.281892    0.284012    11.00000    0.04072    0.05685 =
         0.03769   -0.01299   -0.00688   -0.01953
H22   2    0.384876    0.208963    0.240559    11.00000    0.05231
C23   1    0.220312    0.380775    0.259337    11.00000    0.04323    0.06506 =
         0.03976   -0.00415   -0.01574   -0.02300
H23   2    0.179988    0.383919    0.194170    11.00000    0.07398
C24   1    0.158888    0.479598    0.324896    11.00000    0.04156    0.05612 =
         0.05553   -0.00290   -0.02196   -0.01212
H24   2    0.069707    0.555600    0.306362    11.00000    0.06545
C25   1    0.217190    0.478122    0.416861    11.00000    0.03512    0.04530 =
         0.05207   -0.01071   -0.01599   -0.00674
H25   2    0.175241    0.550043    0.460400    11.00000    0.05238
HKLF 4


REM  LCX-04-142 in P-1
REM wR2 = 0.1459, GooF = S = 1.042, Restrained GooF = 1.042 for all data
REM R1 = 0.0513 for 3438 Fo > 4sig(Fo) and 0.0648 for all 4421 data
REM 412 parameters refined using 0 restraints

END

WGHT      0.1027      0.0141

REM Highest difference peak  0.281,  deepest hole -0.268,  1-sigma level  0.060
Q1    1   0.3822  0.3684  0.3852  11.00000  0.05    0.28
Q2    1   0.0337  0.8798  1.0946  11.00000  0.05    0.25
Q3    1   0.1767  0.3979  0.3199  11.00000  0.05    0.25
Q4    1   0.3065  0.3005  0.8744  11.00000  0.05    0.25
Q5    1   0.5799  0.1264  0.7269  11.00000  0.05    0.23
Q6    1   0.0785  0.7794  0.8799  11.00000  0.05    0.22
Q7    1   0.5961  0.2163  0.5206  11.00000  0.05    0.22
Q8    1   0.3801  0.3061  0.7739  11.00000  0.05    0.22
Q9    1   1.3041  0.1133  0.4013  11.00000  0.05    0.21
Q10   1   0.1378  0.3581  0.8337  11.00000  0.05    0.21
;
_shelx_res_checksum                56038
_shelx_hkl_file
;
   0   0   1 79551.3 1782.07  28
   0   0   1 82880.3 1779.44   9
   0   0  -1 80823.6 1779.18  24
   0   0  -1 79262.2 1779.61  27
   0   0   1 78463.5 1779.13   2
   0   0  -1 78486.8 1778.80   2
   0   0  -1 77353.0 1780.64   4
   0   0  -1 80997.0 1777.66  34
   0   0  -1 79588.0 1782.42  32
   0   0  -2 238724. 5286.04  34
   0   0   2 238491. 5293.00  28
   0   0  -2 244066. 5288.68  27
   0   0  -2 248628. 5289.43  24
   0   0   2 244191. 5288.88   2
   0   0  -2 233677. 5289.92   4
   0   0  -3 78.8620 137.395   4
   0   0   3 169.209 122.860   2
   0   0  -3 204.059 101.250  34
   0   0   3 147.758 141.812  28
   0   0  -3 131.795 147.795  13
   0   0  -3 173.752 153.445  10
   0   0  -3 137.901 106.635  24
   0   0  -3 177.224 106.730  23
   0   0  -3 72.2722 117.980   8
   0   0  -4 40.6395 124.834  34
   0   0  -4-120.187 132.257  31
   0   0   4 121.989 163.004  28
   0   0  -4-120.958 172.324  10
   0   0  -4-2.65286 125.985  23
   0   0  -4-23.4252 154.169  20
   0   0  -4 3.36216 152.970   4
   0   0   4-48.0334 142.442   2
   0   0  -5 16637.0 467.067   4
   0   0   5 16430.0 476.236  28
   0   0  -5 16582.1 460.758  23
   0   0  -5 15868.1 460.110  20
   0   0   5 17506.2 472.377   2
   0   0  -6 1534.16 234.540  10
   0   0  -6 1460.49 192.282  31
   0   0   6 1662.40 246.981  28
   0   0  -6 1281.51 205.765  23
   0   0   6 1556.69 233.781  14
   0   0  -7 66624.3 1625.55  20
   0   0   7 70581.5 1680.53  14
   0   0  -7 68393.7 1643.91  18
   0   0  -7 69022.0 1649.62  10
   0   0  -8 7085.16 392.850  18
   0   0  -8 7921.43 390.648  10
   0   0  -8 8426.86 370.695  22
   0   0   8 6890.63 406.162   3
   0   0  -9 9253.44 425.379  22
   0   0  -9 10153.7 461.078  18
   0   0  -9 9482.50 489.208  26
   0   0 -10-159.464 337.432  18
   0   0  10-141.156 371.825   3
   0   0 -10-277.013 249.552  22
   0   0 -11 785.244 328.854  18
   0   0 -12 58.3259 273.314  15
   0   0 -12 264.085 217.590  22
   0   0 -13-67.6620 231.579  15
   0   0 -13 63.5949 221.512  19
   0   1 -13 4880.72 297.875  15
   0   1 -13 4916.74 277.893  19
   0   1 -12 210.078 270.040  15
   0   1 -12 450.141 211.014  22
   0   1 -11 180.349 317.298  18
   0  -1  11 744.217 337.998   3
   0   1 -11 449.403 240.212  22
   0   1 -10 3867.78 333.426  22
   0   1 -10 4938.13 389.769  18
   0   1  -9 8912.65 429.598  22
   0   1  -9 8854.55 445.484  18
   0   1  -8 41470.6 1057.66  10
   0   1  -8 40399.8 1057.54  18
   0  -1   8 37721.1 1122.84  14
   0  -1   8 39303.7 1141.46  28
   0   1  -7 225.406 246.177  10
   0  -1   7 781.726 293.549  14
   0  -1   7-31.6518 300.138  28
   0   1  -6 2881.30 250.011   4
   0  -1   6 2852.62 269.074  28
   0   1  -6 3014.08 224.177  31
   0   1  -6 2794.26 239.633  20
   0  -1   6 2817.03 239.139   2
   0   1  -6 2854.46 260.246  10
   0   1  -5 37.1067 187.294  20
   0  -1   5 26.2830 202.296  28
   0  -1   4 2874.35 203.132  28
   0   1  -4 2510.76 197.121  20
   0   1  -4 2744.49 190.813   4
   0  -1   4 2540.17 169.126   2
   0   1  -4 2532.86 149.410  23
   0  -1   3 93856.2 2153.01  28
   0   1  -3 91943.8 2147.30  20
   0   1  -3 96551.4 2149.14   4
   0  -1   3 96177.4 2142.55   2
   0  -1   2 317059. 7183.93  28
   0   1  -2 318498. 7183.58  20
   0  -1   2 328091. 7177.71   2
   0   1  -2 324888. 7185.71  12
   0  -1   1 270187. 5954.46  28
   0  -1   1 276013. 5950.28   2
   0   1  -1 267651. 5955.50  20
   0   1  -1 269018. 5955.96  12
   0  -1   1 261683. 5942.31   9
   0   1   0 13923.8 319.882   2
   0  -1   0 14185.1 317.627   2
   0  -1   0 13481.2 327.121  38
   0   1   0 13744.3 323.045  12
   0  -1   0 13422.7 315.767  23
   0  -1   0 14010.1 317.693  17
   0   1   0 14494.6 321.151   6
   0  -1  -1 1136.94 58.0667   5
   0  -1  -1 1046.34 42.7032   6
   0  -1  -1 1052.14 82.9104   8
   0   1   1 990.050 55.9024   3
   0  -1  -1 1041.62 58.8658   3
   0  -1  -1 1133.86 60.2209  34
   0  -1  -1 1219.24 82.8717  29
   0  -1  -1 1242.63 61.6046  24
   0  -1  -1 1121.68 70.6722  22
   0  -1  -1 1140.87 91.8852  15
   0  -1  -1 977.184 95.7343  18
   0  -1  -1 1286.59 68.0140  17
   0  -1  -1 1083.44 62.2597  16
   0  -1  -1 1117.58 85.7279  13
   0  -1  -2 84650.0 2070.58   7
   0   1   2 96038.2 2075.97   3
   0  -1  -2 91690.8 2079.52  36
   0  -1  -2 93645.2 2078.42  33
   0  -1  -2 96012.2 2080.21  34
   0  -1  -2 84020.6 2065.75  30
   0  -1  -2 94068.4 2084.03  10
   0  -1  -2 93735.0 2071.30  11
   0  -1  -2 95937.6 2079.02  27
   0  -1  -2 97575.4 2082.13  24
   0  -1  -2 96142.6 2081.01  22
   0   1   2 92570.0 2073.76  14
   0  -1  -2 103002. 2088.12  17
   0  -1  -2 93832.2 2081.51  13
   0  -1  -3 54331.7 1291.91   8
   0  -1  -3 55147.2 1290.43  33
   0  -1  -3 56723.8 1300.31  36
   0  -1  -3 57078.0 1297.82  32
   0  -1  -3 57627.4 1296.08  34
   0  -1  -3 58846.7 1304.82  31
   0  -1  -3 56635.0 1302.53  10
   0  -1  -3 56085.1 1297.71  24
   0  -1  -3 57128.5 1290.69  27
   0  -1  -3 58267.0 1294.85  23
   0  -1  -3 56934.9 1298.58  22
   0   1   3 55960.4 1289.47  14
   0  -1  -3 55731.6 1298.33  13
   0  -1  -4 3903.57 196.523   8
   0  -1  -4 4154.48 184.875  34
   0  -1  -4 4270.08 194.258  31
   0  -1  -4 4355.07 221.243  10
   0  -1  -4 4011.97 186.249  23
   0  -1  -4 4349.55 177.068  27
   0  -1  -4 4081.38 224.093  25
   0  -1  -4 4352.80 188.894  24
   0  -1  -4 4421.90 186.624  22
   0   1   4 4149.52 184.964  14
   0  -1  -4 3852.25 216.411  13
   0  -1  -5 423.732 168.150   8
   0  -1  -5 653.515 157.735  34
   0  -1  -5 593.690 155.374  31
   0  -1  -5 528.406 139.865  27
   0  -1  -5 452.185 158.385  23
   0  -1  -5 617.336 145.170  22
   0   1   5 474.611 158.928  14
   0  -1  -6 7264.96 311.335  23
   0  -1  -6 7774.49 328.177  18
   0   1   6 7795.32 304.018  14
   0  -1  -6 8010.11 333.827  10
   0  -1  -7 236.095 247.366  18
   0  -1  -7 123.114 180.345  22
   0  -1  -7 290.633 226.996  23
   0   1   7 146.299 219.326   3
   0  -1  -7 350.738 247.109  10
   0  -1  -8 137.813 282.117  18
   0  -1  -8 41.2219 260.385  23
   0  -1  -8 269.451 206.038  22
   0   1   8 22.4942 268.990   3
   0  -1  -9 178.893 314.796  18
   0  -1  -9 140.116 225.850  22
   0   1   9-40.1981 305.456   3
   0  -1  -9-171.730 362.358  26
   0  -1 -10 14641.2 578.175  18
   0  -1 -10 13538.9 520.773  22
   0  -1 -10 14238.0 569.820   1
   0  -1 -10 13095.9 581.364  26
   0  -1 -12 90.4094 218.418  22
   0  -1 -12 780.163 281.570  15
   0  -1 -13 3122.12 263.048  19
   0  -1 -13 3091.49 283.984  15
   0   2 -13 151.107 193.311  15
   0   2 -12 1018.71 211.842  22
   0   2 -12 857.371 268.746  15
   0  -2  12 775.485 260.127   3
   0   2 -11 829.757 244.992  22
   0   2 -11 598.893 323.640  18
   0  -2  11 447.687 321.152   3
   0   2 -10 4990.37 364.646  22
   0  -2  10 4527.99 421.557   3
   0   2  -9 14885.2 551.393  18
   0  -2   9 13588.1 624.276  14
   0   2  -8 69822.3 1646.04  18
   0  -2   8 67548.5 1723.27  28
   0  -2   7 735.140 275.932  28
   0   2  -7 632.025 262.756  10
   0   2  -7 343.203 253.762   4
   0   2  -6 24383.5 656.406  10
   0   2  -6 24140.9 670.688   4
   0  -2   5 60354.7 1464.27  28
   0   2  -5 62827.1 1459.98   4
   0  -2   5 62784.1 1446.51   2
   0   2  -5 58416.0 1455.14  20
   0  -2   4 79025.4 1838.68  28
   0   2  -4 79439.6 1837.34  20
   0  -2   3 64192.2 1512.99  28
   0   2  -3 66165.4 1516.61  20
   0   2  -3 65221.1 1510.96   4
   0  -2   3 65937.1 1502.26   2
   0   2  -2 7719.99 256.327  12
   0  -2   2 7101.52 238.193  28
   0   2  -2 7633.36 259.206  20
   0  -2   2 7528.66 221.208   2
   0  -2   1 176605. 3563.94  28
   0   2  -1 176753. 3566.95  12
   0  -2   1 174515. 3557.24   2
   0  -2   1 177996. 3558.42  39
   0  -2   0 166906. 3733.53  37
   0   2   0 165385. 3734.22  12
   0  -2   0 167070. 3723.43  24
   0  -2   0 163679. 3724.82  23
   0  -2   0 171042. 3728.15  17
   0  -2   0 169986. 3727.66   2
   0  -2  -1 356.907 72.6034   5
   0  -2  -1 253.048 56.3809   2
   0  -2  -1 342.956 154.712   1
   0  -2  -1 316.281 81.6062  34
   0  -2  -1 312.773 91.5781  32
   0  -2  -1 320.258 110.813  29
   0   2   1 224.873 111.346  12
   0  -2  -1 302.531 75.7991  24
   0  -2  -1 313.115 162.669  26
   0  -2  -1 217.934 91.1045  23
   0  -2  -1 166.473 146.705  19
   0  -2  -1 310.868 97.7969  22
   0  -2  -1 300.972 81.6403  17
   0  -2  -2 1162.83 61.9325   6
   0  -2  -2 1131.67 149.567   8
   0   2   2 1175.80 95.0306   3
   0  -2  -2 1377.49 108.988  34
   0  -2  -2 1285.94 123.380  32
   0  -2  -2 1255.93 79.2757  30
   0  -2  -2 1360.59 140.515  29
   0  -2  -2 1255.79 101.942  11
   0  -2  -2 1205.49 148.684  13
   0  -2  -2 1201.78 107.759  24
   0  -2  -2 1141.53 115.808  23
   0  -2  -2 1322.11 137.147  27
   0  -2  -2 1310.96 118.307  22
   0  -2  -2 1336.48 115.427  17
   0  -2  -2 1134.01 169.086  18
   0  -2  -2 1226.88 153.979  15
   0  -2  -2 1225.12 106.468  16
   0  -2  -3 34973.9 829.974   7
   0  -2  -3 35025.3 801.654   6
   0  -2  -3 35648.4 844.148   8
   0   2   3 36247.8 827.666   3
   0  -2  -3 35620.9 840.131  34
   0  -2  -3 35353.1 837.642  32
   0  -2  -3 34870.8 839.773  36
   0  -2  -3 35081.6 809.391  30
   0  -2  -3 37811.4 823.901  11
   0  -2  -3 36716.4 839.864  23
   0  -2  -3 37322.2 841.525  27
   0  -2  -3 34832.5 841.831  24
   0  -2  -3 36242.2 840.270  22
   0  -2  -3 36211.0 849.870  13
   0  -2  -3 36574.5 850.788  17
   0  -2  -3 33102.1 841.895  18
   0  -2  -4 38442.7 929.497   6
   0  -2  -4 41127.7 977.988   8
   0   2   4 42383.5 967.141   3
   0  -2  -4 42022.8 979.470  36
   0  -2  -4 41686.7 978.990  34
   0  -2  -4 42171.6 969.214  33
   0  -2  -4 40636.5 975.754  32
   0  -2  -4 42032.8 936.644  30
   0  -2  -4 42922.2 991.435  10
   0  -2  -4 42328.7 977.165  23
   0  -2  -4 41651.9 969.349  27
   0  -2  -4 41271.9 983.614  24
   0  -2  -4 42662.8 977.918  22
   0  -2  -4 40423.1 980.224  18
   0   2   4 42346.4 958.626  14
   0  -2  -4 41370.4 983.396  13
   0  -2  -5 49874.0 1227.30   8
   0   2   5 53633.3 1228.78   3
   0  -2  -5 53636.2 1255.75  10
   0  -2  -5 52170.5 1226.16  33
   0  -2  -5 52260.5 1245.15  34
   0  -2  -5 51530.5 1235.43  22
   0  -2  -5 52186.6 1241.34  13
   0   2   5 53354.0 1217.94  14
   0  -2  -5 52171.5 1223.00  27
   0  -2  -5 51598.4 1238.73  23
   0  -2  -6 7864.38 327.435  18
   0  -2  -6 7950.60 280.117  27
   0  -2  -7 585.707 251.568  18
   0  -2  -7 962.876 235.257  23
   0  -2  -7 581.182 185.403  22
   0   2   7 866.631 205.232   3
   0  -2  -8 3124.33 374.345  26
   0  -2  -8 2800.55 310.024  18
   0  -2  -8 2828.12 301.970  23
   0  -2  -8 3015.26 252.776  22
   0  -2  -8 2598.49 281.844  29
   0  -2  -9 1646.88 333.074  18
   0  -2  -9 1637.80 316.617  23
   0  -2  -9 1839.65 253.525  22
   0  -2  -9 2116.41 375.260   1
   0  -2  -9 1573.80 386.156  26
   0  -2 -10 255.048 318.156  15
   0  -2 -10 353.973 355.925  18
   0  -2 -10 193.806 243.676  22
   0  -2 -10 141.067 367.000   1
   0  -2 -10 508.210 370.162  26
   0  -2 -11 8584.82 449.609   1
   0  -2 -11 8412.02 504.668  26
   0  -2 -12 5786.95 374.545  15
   0  -2 -13 717.647 247.150  15
   0  -2 -13 521.357 228.830  19
   0  -3  12 520.808 238.494   3
   0   3 -12 284.332 180.240  22
   0  -3  11 3594.77 358.281   3
   0   3 -11 3789.37 298.811  22
   0   3 -10 1514.25 319.098  18
   0  -3  10 777.199 292.030   3
   0  -3   9 10114.1 531.276  14
   0  -3   9 10209.7 548.048  28
   0  -3   8 14893.3 593.949  14
   0  -3   8 16035.7 597.659  28
   0  -3   7 49612.4 1327.54  28
   0  -3   7 52310.8 1317.10   2
   0   3  -7 53698.4 1335.95   4
   0  -3   6 12969.0 455.082   2
   0  -3   6 13917.1 481.846  28
   0  -3   5 17869.0 512.665   2
   0   3  -5 18098.8 532.653   4
   0  -3   4 59706.1 1416.52   2
   0   3  -4 61070.3 1433.91   4
   0  -3   4 60129.9 1431.31  28
   0   3  -3 41.7129 177.272  12
   0  -3   3 93.5286 143.193  28
   0  -3   2-70.1305 133.644  28
   0  -3   2 13.4984 117.499   2
   0   3  -2-56.0715 165.942  12
   0  -3   1 62625.6 1382.95  39
   0  -3   1 60773.8 1385.95  28
   0  -3   1 58781.6 1357.70  17
   0  -3   1 60120.8 1376.63   2
   0   3  -1 61644.1 1392.43  12
   0   3   0 21762.2 529.723  12
   0  -3   0 21803.5 531.119  37
   0  -3   0 20597.5 497.690  24
   0  -3   0 20503.0 503.857  23
   0  -3   0 22557.9 509.884  17
   0  -3   0 21596.0 508.944   2
   0  -3  -1 246450. 5533.31   2
   0  -3  -1 251486. 5538.91  32
   0  -3  -1 245043. 5558.06  38
   0  -3  -1 250232. 5546.28  34
   0   3   1 245496. 5547.23  12
   0  -3  -1 249810. 5546.70  24
   0  -3  -1 249175. 5547.63  23
   0  -3  -1 247125. 5555.32  26
   0  -3  -1 246982. 5552.42  17
   0  -3  -1 253187. 5546.80   5
   0  -3  -2 1566.91 112.803   5
   0  -3  -2 1598.63 162.952   8
   0  -3  -2 1585.78 70.1334   2
   0  -3  -2 1464.34 204.528   1
   0   3   2 1342.71 105.294   3
   0  -3  -2 1534.16 136.229  32
   0  -3  -2 1651.00 138.158  34
   0  -3  -2 1508.24 155.836  29
   0  -3  -2 1443.46 143.675  23
   0  -3  -2 1600.96 127.439  24
   0  -3  -2 1508.37 138.762  22
   0  -3  -2 1608.08 129.307  16
   0  -3  -2 1669.31 134.176  17
   0  -3  -3 28430.3 671.250   8
   0   3   3 27233.4 631.864   3
   0  -3  -3 26340.4 675.601   1
   0  -3  -3 25365.9 602.322   2
   0  -3  -3 28751.4 655.706  32
   0  -3  -3 27009.8 660.412  34
   0  -3  -3 28247.7 679.746  29
   0  -3  -3 29165.8 648.084  11
   0  -3  -3 27905.1 685.766  26
   0  -3  -3 28700.7 663.022  23
   0  -3  -3 28806.8 669.105  27
   0  -3  -3 26626.4 662.751  24
   0  -3  -3 28661.7 661.913  22
   0  -3  -3 26181.4 629.734  21
   0  -3  -3 29350.2 657.827  16
   0  -3  -3 27959.1 672.258  17
   0  -3  -3 28610.0 681.919  15
   0  -3  -4 995.219 160.650   7
   0   3   4 898.204 126.128   3
   0  -3  -4 1031.77 186.873  36
   0  -3  -4 767.780 144.550  34
   0  -3  -4 950.269 157.400  32
   0  -3  -4 1034.32 174.671  29
   0  -3  -4 915.364 191.825  13
   0  -3  -4 961.926 116.252  11
   0  -3  -4 716.381 145.805  24
   0  -3  -4 888.725 159.089  27
   0  -3  -4 973.513 145.743  22
   0  -3  -4 858.780 152.052  23
   0  -3  -4 729.240 195.365  15
   0  -3  -4 798.556 215.033  18
   0  -3  -5 934.365 192.260  29
   0   3   5 992.651 154.648   3
   0  -3  -5 1010.49 165.375  27
   0  -3  -5 943.473 158.239  22
   0  -3  -5 970.570 180.322  23
   0  -3  -5 799.653 172.893  34
   0  -3  -5 1111.31 142.976  33
   0  -3  -5 943.827 209.095  36
   0  -3  -6 8071.73 299.435  27
   0  -3  -6 8204.10 335.094  23
   0  -3  -6 8426.38 295.338  33
   0  -3  -6 7972.20 349.049  18
   0  -3  -6 8371.44 360.236  15
   0  -3  -6 7489.24 336.414  29
   0  -3  -7 6618.87 331.559  29
   0  -3  -7 5848.26 337.818  18
   0  -3  -7 6417.99 353.060  15
   0  -3  -7 6247.45 375.967  26
   0  -3  -7 5636.73 365.415  25
   0  -3  -7 6319.20 335.844  23
   0  -3  -7 6233.59 292.030  22
   0  -3  -7 5811.28 319.692   8
   0  -3  -8 35.1768 269.938  15
   0  -3  -8 536.953 294.704  18
   0  -3  -8-98.5442 341.670  26
   0  -3  -8-121.400 261.851  29
   0  -3  -8 292.769 205.803  22
   0  -3  -8 134.751 271.543  23
   0  -3  -8-17.1596 337.975   1
   0  -3  -9 1196.18 311.866  15
   0  -3  -9 1021.78 331.820  18
   0  -3  -9 1070.06 382.743  26
   0  -3  -9 805.558 275.980  29
   0  -3  -9 958.532 238.402  22
   0  -3  -9 1256.72 310.594  23
   0  -3  -9 1194.54 360.651   1
   0  -3 -10 2197.15 347.634  15
   0  -3 -10 2011.05 368.926  23
   0  -3 -10 2185.71 271.193  22
   0  -3 -10 2164.66 381.648   1
   0  -3 -10 2541.07 405.491  26
   0  -3 -11 1537.19 346.827   1
   0  -3 -11 1678.53 414.436  26
   0  -3 -12 2534.82 305.998  15
   0  -3 -12 2313.89 285.917  19
   0  -3 -13 974.755 231.897  19
   0   4 -12 2257.62 204.773  22
   0  -4  11 287.030 253.988   3
   0   4 -11 166.010 212.517  22
   0   4 -10 12591.1 503.041  22
   0  -4  10 11708.6 505.617   3
   0  -4   9 21394.1 767.598  14
   0  -4   9 24321.6 793.904  28
   0  -4   8 24427.9 825.740  14
   0  -4   8 26316.7 823.687  28
   0  -4   7 1345.49 276.925  28
   0   4  -7 1127.13 301.880   4
   0  -4   7 1668.87 277.302   2
   0  -4   6 4719.07 316.629  28
   0   4  -6 5114.55 336.174   4
   0  -4   6 4845.90 300.344   2
   0  -4   5 8870.12 361.078  28
   0   4  -5 9301.83 364.514   4
   0  -4   5 8553.52 343.096   2
   0   4  -4 30744.0 781.969   4
   0  -4   4 28510.8 755.847   2
   0  -4   3 1664.74 185.418  28
   0   4  -3 1812.44 197.458   4
   0  -4   3 1864.30 172.171   2
   0   4  -2 10679.5 349.503  12
   0  -4   2 9795.89 320.889  28
   0   4  -1 1286.02 194.140  12
   0  -4   1 1184.70 157.062  28
   0  -4   1 1372.93 142.911   2
   0  -4   1 1203.53 96.8806  17
   0  -4   0 62815.8 1483.00  37
   0  -4   0 64402.1 1482.10  28
   0  -4   0 62713.6 1468.98   2
   0   4   0 65064.7 1489.46  12
   0  -4   0 66609.6 1470.95  17
   0  -4  -1 88615.4 1998.49  38
   0  -4  -1 88549.4 1963.08  32
   0   4   1 85938.3 1980.74  12
   0  -4  -1 86238.0 1961.49   2
   0  -4  -1 87181.3 1978.58  23
   0  -4  -1 84244.5 1974.28  24
   0  -4  -1 87003.9 1983.58  17
   0  -4  -1 87033.3 1986.34   8
   0  -4  -1 88174.6 1975.02   5
   0  -4  -2 99514.2 2175.05   5
   0  -4  -2 95762.1 2184.87   8
   0  -4  -2 95690.0 2142.86   2
   0  -4  -2 96254.5 2166.69  32
   0  -4  -2 97191.6 2182.15  34
   0  -4  -2 91214.8 2189.75  38
   0   4   2 96503.0 2171.05  12
   0  -4  -2 88569.7 2178.49  24
   0  -4  -2 100494. 2184.13  23
   0  -4  -2 95590.2 2186.59  22
   0  -4  -2 89517.4 2187.03  17
   0  -4  -2 100661. 2187.13  16
   0  -4  -3 19634.9 504.289  32
   0  -4  -3 19007.1 519.542  34
   0  -4  -3 19587.3 535.531  29
   0   4   3 20058.1 507.369  12
   0  -4  -3 20199.1 505.633  11
   0  -4  -3 18354.3 519.460  24
   0  -4  -3 20129.8 522.835  23
   0  -4  -3 18787.9 546.168  26
   0  -4  -3 19947.4 527.689  27
   0  -4  -3 20044.2 517.830  22
   0  -4  -3 17893.7 520.327  17
   0  -4  -3 20700.6 512.637  16
   0  -4  -4 120772. 2756.71   1
   0   4   4 125060. 2718.86   3
   0  -4  -4 115594. 2760.36  34
   0  -4  -4 115440. 2737.22  36
   0  -4  -4 119581. 2743.58  32
   0  -4  -4 117022. 2767.82  29
   0  -4  -4 123630. 2735.09  11
   0  -4  -4 122333. 2757.62  27
   0  -4  -4 117595. 2767.29  24
   0  -4  -4 118452. 2764.36  26
   0  -4  -4 122590. 2758.97  23
   0  -4  -4 121986. 2753.05  22
   0  -4  -4 121488. 2755.25   8
   0  -4  -5 25419.5 668.878  36
   0  -4  -5 24479.5 662.953  32
   0  -4  -5 27168.2 665.408  33
   0  -4  -5 25026.6 688.287  29
   0  -4  -5 24362.2 661.822  27
   0  -4  -5 24171.0 688.896   1
   0  -4  -5 25667.9 703.559  15
   0  -4  -5 26058.0 682.717   8
   0  -4  -6 39549.0 1009.67  15
   0  -4  -6 37909.8 988.475   1
   0  -4  -6 37577.3 1006.16  26
   0  -4  -6 39842.4 1002.24  23
   0  -4  -6 38244.0 972.664  22
   0  -4  -6 38211.1 979.091   8
   0  -4  -7 22313.1 679.976  15
   0  -4  -7 22150.3 667.988  29
   0  -4  -7 21415.8 665.878   1
   0  -4  -7 22062.7 621.477  27
   0  -4  -7 23110.5 676.143  23
   0  -4  -7 21605.4 688.645  26
   0  -4  -7 21106.9 681.450  25
   0  -4  -7 22454.8 636.647  22
   0  -4  -7 21245.7 642.713   8
   0  -4  -8 2523.35 325.500  15
   0  -4  -8 2936.09 303.860  29
   0  -4  -8 2593.22 354.997   1
   0  -4  -8 3060.07 376.551  26
   0  -4  -8 2932.73 318.755  23
   0  -4  -8 2016.80 361.725  25
   0  -4  -8 2800.65 252.448  22
   0  -4  -8 2888.24 315.268   8
   0  -4  -9 7938.97 415.822  29
   0  -4  -9 8977.29 498.964  26
   0  -4  -9 7361.13 447.952  23
   0  -4  -9 7883.79 459.453   1
   0  -4  -9 8114.17 445.859  15
   0  -4  -9 8180.69 379.838  22
   0  -4 -10 6688.93 462.692  23
   0  -4 -10 7172.47 493.982  26
   0  -4 -10 6405.35 355.317  22
   0  -4 -10 6603.61 431.416  15
   0  -4 -11 4436.42 476.613  26
   0  -4 -11 4057.82 285.725  22
   0  -4 -11 3606.75 322.507  19
   0  -4 -11 3263.34 399.345  23
   0  -4 -11 3686.97 339.080  15
   0  -4 -11 4105.64 369.408   1
   0  -4 -12-141.162 252.686  19
   0  -4 -12 287.280 316.634  23
   0  -4 -13 126.379 221.780  19
   0  -4 -13 55.8918 255.173  37
   0  -5  11 657.736 232.122   3
   0  -5  11 483.397 210.553  14
   0   5 -11 286.972 199.031  22
   0  -5  10 2135.23 301.981   3
   0   5 -10 2309.53 283.247  22
   0  -5  10 2536.01 310.015  14
   0  -5   9 565.508 280.526  14
   0  -5   9 142.045 327.298  28
   0  -5   8 728.993 302.315  14
   0  -5   8 666.479 299.557  28
   0  -5   7 13490.4 550.963  28
   0   5  -7 15499.2 582.917   4
   0  -5   6 8366.51 413.634  28
   0  -5   6 8706.97 407.094   2
   0   5  -6 9177.69 436.051   4
   0  -5   5 317.430 227.688  28
   0   5  -5 344.586 234.949   4
   0  -5   5 249.436 207.323   2
   0  -5   4 8393.90 352.173  28
   0  -5   4 7614.59 321.790   2
   0   5  -4 8390.74 355.780   4
   0   5  -3 21592.7 608.178   4
   0  -5   3 21315.7 583.728   2
   0   5  -3 20709.5 609.013  12
   0  -5   2 6799.11 286.583  28
   0  -5   2 7432.93 277.154   2
   0   5  -1 30319.5 793.899  12
   0  -5   1 29312.9 776.012  28
   0  -5   0 17861.9 497.454  17
   0  -5   0 18806.7 517.901  28
   0  -5   0 20183.8 505.154   2
   0   5   0 19906.2 539.173  12
   0  -5   0 19950.1 492.170  23
   0  -5   0 20944.9 515.692   5
   0  -5  -1 10671.3 293.199   2
   0  -5  -1 10910.2 364.441  37
   0  -5  -1 9936.13 317.704  28
   0  -5  -1 9522.05 317.653  17
   0  -5  -1 10569.1 306.213   5
   0   5   1 10149.2 341.896  12
   0  -5  -2 47775.1 1102.30   2
   0   5   2 49173.3 1142.81  12
   0  -5  -2 45864.8 1127.20  32
   0  -5  -2 47496.0 1168.11  38
   0  -5  -2 49022.4 1152.13  23
   0  -5  -2 50056.2 1162.05   8
   0  -5  -2 49760.6 1140.95   5
   0  -5  -2 50783.6 1158.95  16
   0  -5  -2 45709.9 1155.89  17
   0   5   3 37081.5 866.171  12
   0  -5  -3 34021.7 858.634  32
   0  -5  -3 34114.8 899.369  38
   0  -5  -3 37317.6 891.784  23
   0  -5  -3 33894.0 888.051  27
   0  -5  -3 35249.1 887.298   8
   0  -5  -3 36640.6 878.517  16
   0  -5  -4 25824.0 702.056   1
   0  -5  -4 25292.8 686.136  27
   0  -5  -4 25807.4 717.471  26
   0  -5  -4 24790.1 665.661  32
   0  -5  -4 25783.3 666.184  36
   0  -5  -4 26085.4 676.003   7
   0  -5  -4 26339.1 689.476   8
   0  -5  -5 3766.09 271.274  29
   0  -5  -5 3826.06 314.384   1
   0  -5  -5 3771.83 274.914  23
   0  -5  -5 3869.55 334.351  26
   0  -5  -5 3965.63 231.175  22
   0  -5  -5 3795.37 249.596   7
   0  -5  -5 3903.73 282.780   8
   0  -5  -6 115917. 2583.97  33
   0  -5  -6 110283. 2619.20  29
   0  -5  -6 109105. 2592.08   1
   0  -5  -6 108968. 2580.34  27
   0  -5  -6 109772. 2610.14  23
   0  -5  -6 109504. 2608.61  26
   0  -5  -6 111012. 2588.22  22
   0  -5  -6 112579. 2592.54   8
   0  -5  -7 2558.73 299.527   8
   0  -5  -7 2838.28 236.247  33
   0  -5  -7 2120.87 295.862  29
   0  -5  -7 2702.13 253.941  27
   0  -5  -7 2237.46 343.427  25
   0  -5  -7 2571.63 355.717  26
   0  -5  -7 2613.13 308.694  15
   0  -5  -7 2500.41 302.802  23
   0  -5  -7 2302.30 236.440  22
   0  -5  -7 2548.35 343.667   1
   0  -5  -8-14.4915 332.913   1
   0  -5  -8 422.845 290.831  15
   0  -5  -8-51.0982 338.381  25
   0  -5  -8-69.3218 350.027  26
   0  -5  -8-83.2722 211.023  22
   0  -5  -8 86.1642 292.719  23
   0  -5  -8 124.598 288.862   8
   0  -5  -9 233.620 373.140  26
   0  -5  -9 374.707 348.383   1
   0  -5  -9 100.530 221.479  22
   0  -5  -9 358.971 302.521  19
   0  -5  -9-37.6024 324.868  23
   0  -5  -9 102.211 300.365  15
   0  -5 -10 44.4697 222.195  22
   0  -5 -10 136.208 359.963  23
   0  -5 -10-61.2981 406.364  26
   0  -5 -10-45.0764 322.735   1
   0  -5 -11 1520.21 289.777  19
   0  -5 -11 1876.26 368.571  23
   0  -5 -12 136.028 246.241  19
   0  -5 -12 91.8019 309.503  23
   0  -5 -13 58.4707 218.410  19
   0  -5 -13 237.101 265.179  38
   0  -5 -13 135.581 247.635  37
   0   6 -11 3735.09 245.796  22
   0  -6  10 186.371 245.975   3
   0   6 -10 10.4171 220.165  22
   0  -6  10 289.020 236.689  14
   0  -6   9 4885.23 375.105  28
   0  -6   9 4789.69 353.105  14
   0  -6   8 1835.13 330.799  28
   0  -6   7 4827.92 376.361  28
   0   6  -7 5538.00 407.376   4
   0  -6   6 4430.08 356.069  28
   0  -6   6 4692.11 353.301   2
   0   6  -6 4857.93 376.707   4
   0  -6   5 4261.07 332.025  28
   0   6  -5 4458.01 343.299   4
   0  -6   5 4625.44 317.756   2
   0  -6   4 18754.5 609.867  28
   0  -6   4 19920.2 596.024   2
   0   6  -4 19155.9 623.688   4
   0  -6   3 14183.7 483.970  28
   0   6  -3 14584.0 494.836   4
   0  -6   3 14526.1 468.536   2
   0   6  -2 12201.7 458.501  12
   0  -6   2 12721.0 434.216  28
   0   6  -2 12929.0 447.672   4
   0  -6   1 34633.1 876.154  39
   0   6  -1 32232.5 878.044  12
   0  -6   1 34673.1 859.541   8
   0  -6   1 33516.4 853.043   5
   0  -6   1 33399.6 849.380   2
   0  -6   0 3047.30 266.552  39
   0  -6   0 3207.77 195.100   5
   0  -6   0 3160.24 258.645   8
   0  -6   0 3310.13 201.582   2
   0  -6   0 2615.70 214.790  28
   0  -6  -1 30685.9 773.950  28
   0  -6  -1 31828.3 800.335   8
   0  -6  -1 29384.3 790.150  37
   0  -6  -2 21962.2 644.559  37
   0  -6  -2 22585.2 600.002  28
   0   6   2 23571.9 626.260  12
   0  -6  -2 22691.8 621.331  23
   0  -6  -2 23714.6 606.355   5
   0  -6  -2 23443.5 641.376   8
   0  -6  -2 23711.8 629.076  16
   0  -6  -3 1648.18 277.958  38
   0  -6  -3 1469.56 198.192  32
   0  -6  -3 1956.61 186.945  16
   0  -6  -3 1918.75 245.407   8
   0  -6  -4 981.777 180.051  11
   0  -6  -4 1078.61 213.631  27
   0  -6  -4 981.307 180.103  16
   0  -6  -4 1087.89 238.757  23
   0  -6  -4 928.032 220.580   7
   0  -6  -4 974.925 242.457   8
   0  -6  -5 2822.69 276.628  36
   0  -6  -5 2923.73 326.341  38
   0  -6  -5 2711.30 250.807  27
   0  -6  -5 2670.00 365.902  26
   0  -6  -5 2831.19 279.143  23
   0  -6  -5 2374.75 219.001  22
   0  -6  -5 2664.02 260.423   7
   0  -6  -5 3077.13 288.666   8
   0  -6  -6-279.836 324.380   1
   0  -6  -6 42.6260 182.150  33
   0  -6  -6 35.3417 349.691  26
   0  -6  -6-8.94524 217.197  27
   0  -6  -6-108.035 193.435  22
   0  -6  -6 206.213 254.931  23
   0  -6  -6 55.6067 294.528  19
   0  -6  -6 17.9289 273.474   8
   0  -6  -7 1904.35 347.363   1
   0  -6  -7 1585.98 223.128  33
   0  -6  -7 1841.20 346.863  25
   0  -6  -7 1593.92 376.573  26
   0  -6  -7 1647.85 253.154  27
   0  -6  -7 1814.51 324.585  19
   0  -6  -7 1337.82 235.282  22
   0  -6  -7 1330.52 306.891  23
   0  -6  -7 2036.03 296.396   8
   0  -6  -8 848.251 245.864  27
   0  -6  -8 1056.62 348.322  25
   0  -6  -8 940.952 380.685  26
   0  -6  -8 537.977 299.117   8
   0  -6  -8 80.4272 323.928  23
   0  -6  -8 655.140 308.976  19
   0  -6  -8 751.842 230.144  22
   0  -6  -8 883.735 347.828   1
   0  -6  -9 3229.17 437.204  26
   0  -6  -9 2511.31 405.339  25
   0  -6  -9 2260.81 395.505  23
   0  -6  -9 2565.96 331.428  19
   0  -6  -9 2516.56 264.513  22
   0  -6 -10 977.579 292.365  19
   0  -6 -11 1781.14 288.164  19
   0  -6 -11 1656.70 360.908  23
   0  -6 -11 1431.22 342.155  38
   0  -6 -12 6472.64 335.930  19
   0  -6 -12 6931.90 433.437  23
   0  -6 -12 6875.82 393.452  38
   0  -6 -13 2609.30 273.723  37
   0  -6 -13 3234.80 273.612  38
   0  -7  10 212.088 200.072  14
   0  -7  10 143.006 208.309   3
   0   7 -10 47.5909 195.729  22
   0  -7   9 2341.49 281.380  14
   0  -7   9 2567.54 294.118   3
   0  -7   8 460.924 267.223  14
   0  -7   8 524.721 287.875  28
   0  -7   7 10030.6 485.137  28
   0   7  -7 8829.70 461.656   4
   0  -7   6 594.016 291.818  28
   0  -7   5 7995.92 424.269  28
   0  -7   5 8725.06 427.942   2
   0   7  -5 8635.62 454.183   4
   0  -7   4 2916.00 300.685  28
   0  -7   4 2928.64 292.423   2
   0   7  -4 3144.10 322.896   4
   0  -7   3 7133.13 366.927  28
   0  -7   3 7138.16 353.705   2
   0   7  -3 7488.64 391.926   4
   0  -7   2 18329.1 585.658  28
   0  -7   2 19803.6 571.758   2
   0   7  -2 18852.3 606.401   4
   0  -7   2 19005.3 559.852   5
   0   7  -2 17531.9 602.510  12
   0  -7   1 1134.96 226.048  28
   0   7  -1 1121.94 249.987   4
   0  -7   1 965.408 207.771   2
   0  -7   1 722.612 182.197   5
   0   7  -1 703.778 272.570  12
   0  -7   0 1702.06 227.978  28
   0  -7   0 1987.37 272.365   8
   0  -7   0 2161.77 207.364   2
   0   7   0 2261.23 286.422  12
   0  -7  -1 10354.9 412.258   8
   0   7   1 10146.8 405.595  12
   0  -7  -1 10574.9 427.273  39
   0  -7  -2 81.1910 179.053  16
   0  -7  -2 94.1342 253.091   8
   0  -7  -3 1426.60 248.400   7
   0  -7  -3 1394.23 270.167   8
   0  -7  -3 1558.22 294.721  37
   0  -7  -3 1515.17 251.280  27
   0  -7  -3 1378.86 257.234  23
   0  -7  -3 1339.09 198.322  16
   0  -7  -4 14064.2 468.277  11
   0  -7  -4 15104.7 521.505  23
   0  -7  -4 14519.9 508.416  27
   0  -7  -4 14358.3 536.718  37
   0  -7  -4 13959.4 535.903  38
   0  -7  -4 16346.1 492.062  16
   0  -7  -4 14759.8 503.582   7
   0  -7  -4 14832.0 518.119   8
   0  -7  -5 198.895 312.798  38
   0  -7  -5 21.2363 268.865  23
   0  -7  -5-121.972 283.227   8
   0  -7  -5 154.503 239.822   7
   0  -7  -5-90.5693 236.443  27
   0  -7  -6 3078.95 364.549  38
   0  -7  -6 3847.03 268.723  33
   0  -7  -6 3021.64 335.717  19
   0  -7  -6 3179.01 298.095   7
   0  -7  -6 3187.71 335.310   8
   0  -7  -6 3511.17 290.179  27
   0  -7  -6 3260.45 339.661  23
   0  -7  -7 573.239 341.943  38
   0  -7  -7 550.906 307.611  23
   0  -7  -7 287.564 308.243  19
   0  -7  -7 376.594 299.623   8
   0  -7  -7 334.095 243.003  27
   0  -7  -7 524.518 340.852  25
   0  -7  -8 5347.96 422.103  38
   0  -7  -8 4768.31 372.460  19
   0  -7  -8 4896.78 369.461   8
   0  -7  -8 5479.37 424.885  23
   0  -7  -8 5535.01 435.563  25
   0  -7  -8 5184.78 329.562  27
   0  -7  -9 222.513 359.554  38
   0  -7  -9 727.203 368.671  23
   0  -7  -9 598.654 299.076   8
   0  -7  -9 176.462 389.221  25
   0  -7 -10 3128.85 321.957  19
   0  -7 -10 3497.68 414.458  23
   0  -7 -10 2632.68 361.603  39
   0  -7 -10 3361.02 379.497  38
   0  -7 -11 21360.8 739.691  23
   0  -7 -11 21661.0 689.635  38
   0  -7 -12 5945.02 398.330  23
   0  -7 -12 6343.56 357.592  38
   0  -8   9-3.99870 203.464  14
   0  -8   9 16.2704 209.416   3
   0  -8   8-142.326 237.264  14
   0  -8   8 176.632 247.589  28
   0  -8   7-175.942 242.693  14
   0  -8   7-380.086 264.079  28
   0  -8   6 28060.8 848.154  28
   0   8  -6 25962.7 838.498   4
   0  -8   5 1710.80 304.362  28
   0   8  -4 3308.66 362.259   4
   0  -8   4 3783.75 324.498   2
   0  -8   4 3133.08 321.859  28
   0   8  -3 6814.89 414.236   4
   0  -8   3 7250.28 380.150   2
   0  -8   3 7273.75 386.773  28
   0  -8   2 149.089 243.231  28
   0   8  -2-229.650 297.929   4
   0  -8   2 400.917 242.512   2
   0   8  -1 6838.36 398.501  12
   0  -8   1 7336.15 341.932   2
   0   8  -1 7616.75 407.960   4
   0  -8   1 6895.56 360.522  28
   0   8   0 3385.39 332.590  12
   0   8   0 3664.28 339.026   4
   0  -8   0 3866.31 328.992   8
   0  -8   0 3673.99 286.847  28
   0   8   1 88215.6 2121.93  12
   0  -8  -1 90942.7 2144.45  39
   0  -8  -1 88996.4 2111.76   8
   0  -8  -1 86141.5 2125.00  16
   0  -8  -2 29116.6 867.652  39
   0  -8  -2 30193.4 869.053  27
   0  -8  -2 31117.1 842.945  16
   0  -8  -2 29874.7 848.266   8
   0  -8  -3 27342.9 796.514  27
   0  -8  -3 27706.3 764.039  16
   0  -8  -3 26881.0 782.644   8
   0  -8  -3 27712.8 791.420   7
   0  -8  -4 1943.64 303.248   7
   0  -8  -4 2085.55 323.328   8
   0  -8  -4 1483.74 233.750  11
   0  -8  -4 2206.66 295.401  27
   0  -8  -4 1782.09 341.558  37
   0  -8  -4 1847.79 317.023  23
   0  -8  -4 1882.65 242.277  16
   0  -8  -5 11077.6 462.680  27
   0  -8  -5 10977.7 503.654  23
   0  -8  -5 10979.3 509.094  37
   0  -8  -5 11967.6 500.005   8
   0  -8  -5 10946.6 466.650   7
   0  -8  -6 81.0553 251.462  27
   0  -8  -6 83.1939 340.080  38
   0  -8  -6 242.801 338.912  37
   0  -8  -6 27.3108 314.829  23
   0  -8  -6 22.1352 307.383   8
   0  -8  -7 1380.20 270.865  27
   0  -8  -7 1794.84 390.564  25
   0  -8  -7 1602.93 357.822  37
   0  -8  -7 1649.83 365.221  38
   0  -8  -7 1194.08 345.081  23
   0  -8  -7 1399.61 333.515   8
   0  -8  -8 30865.8 937.099  25
   0  -8  -8 28609.1 838.524  27
   0  -8  -8 30014.3 910.642  38
   0  -8  -8 28979.3 922.259  37
   0  -8  -8 29504.6 949.854  23
   0  -8  -8 29753.4 857.354   8
   0  -8  -9 5846.32 452.484  23
   0  -8  -9 5850.71 383.943   8
   0  -8 -10 2075.48 352.340  23
   0  -8 -10 2329.95 333.677  37
   0  -8 -10 2268.53 347.077  38
   0  -8 -10 2474.53 343.066  39
   0  -8 -10 3160.93 399.778  25
   0  -8 -11 1906.16 334.586  23
   0  -8 -11 2396.23 317.654  37
   0  -8 -11 2452.14 322.543  38
   0  -8 -11 2221.79 303.394  39
   0  -8 -12 579.587 270.082  23
   0  -8 -12 276.058 228.758  37
   0  -9   8 648.434 208.483  14
   0  -9   7 202.809 225.299  14
   0  -9   7 262.542 234.468  28
   0  -9   6-434.678 250.723  28
   0   9  -5 85.7380 281.439   4
   0   9  -4 35.8898 290.470   4
   0  -9   4 80.0559 274.550  28
   0  -9   3-42.0794 263.470  28
   0  -9   2 403.908 261.221  28
   0   9  -2 309.071 315.174   4
   0  -9   2 252.041 304.400   7
   0  -9   1 592.855 259.344  28
   0   9  -1-13.1163 318.827   4
   0  -9   0 75.2782 228.317  16
   0  -9   0-258.422 295.773   7
   0   9   0 218.903 312.293  12
   0  -9  -1-24.0592 306.364   8
   0  -9  -1 282.831 288.452   7
   0  -9  -1 754.240 237.136  16
   0  -9  -1 241.229 275.805  27
   0  -9  -2 57950.4 1530.62  39
   0  -9  -2 58038.2 1529.93  27
   0  -9  -2 58537.9 1522.94   7
   0  -9  -2 60782.2 1504.80   8
   0  -9  -2 61042.9 1508.07  16
   0  -9  -3 1631.02 262.292  11
   0  -9  -3 1941.53 306.155  27
   0  -9  -3 1941.28 351.582  39
   0  -9  -3 2800.28 353.136   8
   0  -9  -3 2261.92 329.233   7
   0  -9  -3 2771.69 279.705  16
   0  -9  -4 1954.88 307.893  27
   0  -9  -4 1530.21 347.500  39
   0  -9  -4 2189.15 273.991  16
   0  -9  -4 1559.37 325.902   7
   0  -9  -4 1981.67 346.494   8
   0  -9  -5 362.263 267.889  27
   0  -9  -5 174.360 329.779  39
   0  -9  -5 791.253 328.278  23
   0  -9  -5 909.584 321.733   8
   0  -9  -5 356.028 288.353   7
   0  -9  -6 1541.00 360.323  23
   0  -9  -6 1604.86 384.391  25
   0  -9  -6 1290.38 277.217  27
   0  -9  -6 1884.35 373.494  37
   0  -9  -6 1254.08 344.588  39
   0  -9  -7 3243.08 313.703  27
   0  -9  -7 3200.60 424.303  25
   0  -9  -7 2486.33 400.496  37
   0  -9  -7 2549.87 383.504  39
   0  -9  -7 3796.37 340.338   8
   0  -9  -8 4729.80 402.926  23
   0  -9  -8 4910.37 436.472  25
   0  -9  -8 4218.86 303.568  27
   0  -9  -8 5005.52 361.717   8
   0  -9  -9 1878.59 382.518  25
   0  -9  -9 1610.49 330.944  37
   0  -9  -9 1426.75 317.169  39
   0  -9  -9 1293.02 324.264  23
   0  -9  -9 1802.84 311.104   8
   0  -9 -10 319.466 295.544  23
   0  -9 -10 651.466 285.266  37
   0  -9 -10 743.314 289.780  39
   0  -9 -10 707.460 348.050  25
   0  -9 -11 1692.21 271.222  37
   0  -9 -11 2466.26 278.736  39
   0  -9 -11 1890.04 315.521  23
   0 -10   7 993.912 183.658  16
   0 -10   7 1327.97 208.356  14
   0 -10   6 4060.32 302.801  28
   0 -10   6 3730.33 285.170  14
   0 -10   5 771.105 239.118  28
   0 -10   5 96.8928 228.491  14
   0 -10   4 618.596 261.019  27
   0  10  -4 672.352 282.595   4
   0 -10   4 410.710 239.527  28
   0  10  -3-33.3295 308.196   4
   0 -10   2 4825.75 381.690  27
   0  10  -2 5514.47 431.939   4
   0 -10   2 4342.96 374.492   7
   0 -10   2 4848.32 350.402  28
   0 -10   1 404.703 286.440   7
   0 -10   1 332.298 284.436  27
   0 -10   1 453.365 243.521  16
   0 -10   0 42064.9 1144.21  27
   0 -10   0 40283.0 1119.75  16
   0 -10  -1 3629.17 351.626  27
   0 -10  -1 3762.23 308.300  16
   0 -10  -2 445.773 282.251  27
   0 -10  -2 212.370 348.027  39
   0 -10  -2 563.686 243.819  16
   0 -10  -3 1471.15 313.535  27
   0 -10  -3 1522.86 368.683  39
   0 -10  -3 1324.71 272.403  16
   0 -10  -4 1021.29 295.052  27
   0 -10  -4 1099.69 366.967  39
   0 -10  -4 988.802 288.642   8
   0 -10  -4 855.552 290.559   7
   0 -10  -5 11403.7 497.736  27
   0 -10  -5 11387.3 566.383  25
   0 -10  -5 12008.2 573.677  39
   0 -10  -5 11877.7 490.041   8
   0 -10  -5 11483.9 492.422   7
   0 -10  -6 1370.17 297.833   8
   0 -10  -7 5.12422 232.329  27
   0 -10  -7-26.2256 333.030  25
   0 -10  -7 236.549 300.831  39
   0 -10  -7 142.791 318.390  23
   0 -10  -7 15.1481 272.370   8
   0 -10  -8 183.519 204.095  27
   0 -10  -8 233.960 340.064  25
   0 -10  -8-253.139 298.855  37
   0 -10  -8 6.00795 280.846  39
   0 -10  -8 389.110 303.036  23
   0 -10  -8-158.035 282.915   8
   0 -10  -9 3583.64 384.787  25
   0 -10  -9 2969.23 335.916  23
   0 -10  -9 3877.43 323.330   8
   0 -10 -10 705.162 277.264  23
   0 -10 -10 722.274 330.681  25
   0 -10 -10 654.369 262.581  39
   0 -11   5 304.778 190.132  14
   0 -11   5 821.517 184.255  16
   0 -11   4-66.1401 222.702  28
   0 -11   4 102.778 203.917  14
   0 -11   4 158.928 180.671  16
   0 -11   3 595.132 202.608  16
   0 -11   3 718.722 245.750  27
   0 -11   2-60.6695 251.550  27
   0 -11   2-144.635 200.655  16
   0 -11   2-100.063 270.715   7
   0 -11   1 339.148 251.943  27
   0 -11   1 33.8317 203.851  16
   0 -11   1 107.998 272.039   7
   0 -11   0 3705.00 286.018  16
   0 -11   0 4452.94 351.008   7
   0 -11  -1 552.465 225.779  11
   0 -11  -1 666.469 272.172   7
   0 -11  -1 513.710 224.822  16
   0 -11  -2 4332.61 397.398  25
   0 -11  -2 3829.17 302.975  11
   0 -11  -2 4373.98 340.087   7
   0 -11  -2 5027.64 329.601  16
   0 -11  -3 2087.79 306.728   8
   0 -11  -3 1626.88 288.471   7
   0 -11  -3 1200.19 344.818  25
   0 -11  -4 1937.93 300.820   8
   0 -11  -4 1964.67 289.464   7
   0 -11  -4 1423.55 369.988  39
   0 -11  -4 1706.02 347.996  25
   0 -11  -5 1553.51 287.724   8
   0 -11  -5 2019.13 356.711  39
   0 -11  -5 1573.21 259.978  27
   0 -11  -5 1520.23 332.926  25
   0 -11  -6 252.956 267.370   8
   0 -11  -6 464.069 308.596  39
   0 -11  -6 346.627 228.158  27
   0 -11  -6 467.996 305.033  25
   0 -11  -7 7343.10 379.575   8
   0 -11  -7 6987.90 416.464  39
   0 -11  -7 7507.36 432.768  25
   0 -11  -7 6126.77 332.193  27
   0 -11  -8 321.480 261.146   8
   0 -11  -8 150.054 304.876  25
   0 -11  -8 462.953 275.515  39
   0 -11  -9 783.853 304.029  25
   0 -12   3 69.3835 173.411  27
   0 -12   3-112.834 157.973  16
   0 -12   2 974.701 220.346  27
   0 -12   2 351.423 191.931  11
   0 -12   2 534.424 178.859  16
   0 -12   1 577.800 224.059  27
   0 -12   1 479.659 197.874  11
   0 -12   1 627.630 249.992   7
   0 -12   1 572.167 192.279  16
   0 -12   0 1441.73 246.490  27
   0 -12   0 1403.06 218.195  11
   0 -12   0 1560.97 280.016   7
   0 -12   0 1596.23 222.828  16
   0 -12  -1 587.312 232.455  27
   0 -12  -1 381.134 199.271  11
   0 -12  -1 204.335 250.921   7
   0 -12  -1 556.157 207.944  16
   0 -12  -2 592.128 228.341  27
   0 -12  -2 853.943 254.190   7
   0 -12  -3 3851.88 285.483  27
   0 -12  -4 394.012 213.722  27
   0 -12  -4 247.682 301.725  25
   0 -12  -4 451.975 264.063   8
   0 -12  -5 501.326 299.232  25
   0 -12  -5 670.860 209.817  27
   0 -12  -5 614.440 261.811   8
   0 -12  -6 860.796 296.409  25
   0 -12  -6 631.590 197.604  27
   0 -12  -6 653.235 255.871   8
   0 -12  -7-41.3314 267.992  25
   0 -13   0-43.6529 170.376  27
   0 -13  -1 124.759 176.935  27
   0 -13  -2 161.050 174.481  27
   0 -13  -3 435.061 180.175  27
   0 -13  -4 856.577 179.037  27
   0 -13  -5 294.655 152.582  27
   1 -12  -6 1393.87 271.837  25
   1 -12  -5 4816.47 339.009  25
   1 -12  -5 4238.09 254.613  27
   1 -12  -4 357.989 277.136  25
   1 -12  -4 284.516 196.263  27
   1 -12  -3 455.306 206.316  27
   1 -12  -2 2829.62 258.810  27
   1 -12  -2 2526.23 273.504   7
   1 -12  -1 468.076 210.385  27
   1 -12  -1 295.478 237.440   7
   1 -12   0 606.051 215.716  27
   1 -12   0 669.353 240.667   7
   1 -12   1 510.685 218.953  27
   1 -12   1 676.369 238.404   7
   1 -12   2 563.535 202.883  27
   1 -11  -8 308.464 244.187  39
   1 -11  -8 89.2099 280.611  25
   1 -11  -7 491.797 298.805  25
   1 -11  -7 473.579 273.091  39
   1 -11  -7 765.172 250.163   8
   1 -11  -6 9062.09 441.420  25
   1 -11  -6 8399.57 436.298  39
   1 -11  -6 9420.36 392.418   8
   1 -11  -5 3648.07 291.579  27
   1 -11  -5 3446.67 356.021  25
   1 -11  -5 4191.41 375.734  39
   1 -11  -5 4644.00 324.504   8
   1 -11  -4 619.016 314.173  25
   1 -11  -4 1070.35 253.423  27
   1 -11  -4 1063.81 330.838  39
   1 -11  -4 833.743 263.143   8
   1 -11  -4 1207.17 263.664   7
   1 -11  -3 606.010 281.405   8
   1 -11  -3 1001.35 268.480   7
   1 -11  -3 1153.81 260.275  27
   1 -11  -2 6265.55 364.211   8
   1 -11  -2 5799.55 374.138   7
   1 -11  -2 6939.31 372.033  27
   1 -11  -1 151.957 265.165   7
   1 -11  -1 17.5974 237.932  27
   1 -11   0 5073.67 330.617  11
   1 -11   0 6427.00 374.770  27
   1 -11   1 1290.35 263.285  27
   1 -11   1 816.562 211.126  16
   1 -11   1 1277.54 291.183   7
   1 -11   2-137.663 234.450  27
   1 -11   2 13.2976 183.260  16
   1 -11   2 14.9379 268.351   7
   1 -11   3 323.822 234.261  27
   1 -11   3 333.469 185.115  16
   1 -11   3 382.727 252.851   7
   1 -11   4 913.154 208.633  14
   1 -11   4 914.997 182.714  16
   1 -11   4 492.502 223.520  27
   1 -11   5 750.191 163.500  16
   1 -11   5 1229.14 204.627  28
   1 -10  -9 1000.55 272.221  39
   1 -10  -9 2161.44 334.575  25
   1 -10  -8 1206.45 278.387   8
   1 -10  -8 731.468 279.650  39
   1 -10  -8 1432.07 344.859  25
   1 -10  -7 8597.39 401.508   8
   1 -10  -7 8940.45 461.418  25
   1 -10  -6 3420.53 314.161   8
   1 -10  -6 2601.24 351.332  39
   1 -10  -6 3586.99 374.827  25
   1 -10  -6 2931.23 283.926  27
   1 -10  -5 1538.63 285.864   7
   1 -10  -5 1550.31 291.916   8
   1 -10  -4 1176.67 287.955   7
   1 -10  -4 542.945 287.414   8
   1 -10  -4 997.669 293.854  27
   1 -10  -3 1117.93 303.790   8
   1 -10  -3 1363.35 289.627   7
   1 -10  -3 1517.68 371.222  39
   1 -10  -3 1287.49 304.932  27
   1 -10  -2 326.445 303.861   8
   1 -10  -2 437.446 273.746   7
   1 -10  -2 912.880 295.330  27
   1 -10  -1 1900.36 307.408   7
   1 -10  -1 2494.38 333.740   8
   1 -10  -1 2984.94 334.642  27
   1 -10   0 8949.10 459.918   7
   1 -10   0 10556.7 480.204  27
   1 -10   1 1545.36 247.529  16
   1 -10   1 1542.47 304.714   7
   1 -10   1 1689.45 314.115  27
  -1  10  -2 1783.95 341.565   4
   1 -10   2 1461.56 241.447  16
   1 -10   2 1154.93 308.234   7
   1 -10   3 968.575 257.903  28
  -1  10  -3 885.364 307.846   4
   1 -10   3 515.109 261.184  27
   1 -10   3 854.833 217.319  16
   1 -10   3 419.943 291.239   7
   1 -10   4 156.149 235.018  28
  -1  10  -4 694.307 296.595   4
   1 -10   4-104.590 258.413  27
   1 -10   5 2819.84 269.012  28
  -1  10  -5 2807.35 300.973   4
   1 -10   6 169.432 212.608  28
   1 -10   6 187.335 169.257  16
   1 -10   6 8.19812 200.854  14
   1 -10   7 103.279 143.781  16
   1 -10   7-32.5208 173.835  14
   1  -9 -10 201.005 272.877  23
   1  -9 -10 429.158 255.047  39
   1  -9 -10 328.068 247.917  37
   1  -9  -9 3336.03 392.001  25
   1  -9  -9 2405.01 315.052  39
   1  -9  -9 2294.85 322.019  37
   1  -9  -9 3129.22 343.878  23
   1  -9  -9 3629.59 323.043   8
   1  -9  -8 1884.01 369.595  25
   1  -9  -8 1233.90 303.698  39
   1  -9  -8 2125.58 334.042  37
   1  -9  -8 1825.54 332.960  23
   1  -9  -8 2483.71 303.912   8
   1  -9  -7 473.134 333.133  23
   1  -9  -7 1455.26 296.573   8
   1  -9  -7 1171.32 361.357  25
   1  -9  -6 2471.94 314.707   8
   1  -9  -6 1981.38 294.753  27
   1  -9  -5 1119.67 305.977   8
   1  -9  -5 398.502 273.786   7
   1  -9  -5 480.005 272.294  27
   1  -9  -4 42.8841 335.487  39
   1  -9  -4-260.870 282.724  27
   1  -9  -3-163.528 331.432   8
   1  -9  -3-96.1101 311.572   7
   1  -9  -3-123.588 329.959  39
   1  -9  -3 375.741 282.767  27
   1  -9  -2 96931.6 2363.50   7
   1  -9  -2 98571.7 2341.50   8
   1  -9  -2 94362.9 2366.27  39
   1  -9  -2 98867.7 2379.03  27
   1  -9  -1 2412.87 323.106  27
   1  -9  -1 2592.26 351.218   8
   1  -9  -1 2132.42 274.899  16
  -1   9   0 40001.8 1092.20  12
   1  -9   0 39968.0 1084.12  16
   1  -9   0 39140.7 1079.64   8
  -1   9  -1 686.662 309.989  12
   1  -9   1 611.900 263.195  28
  -1   9  -1 693.518 332.976   4
   1  -9   1 524.244 233.151  16
   1  -9   2 1123.77 276.084  28
   1  -9   3-100.455 258.729  28
  -1   9  -3 78.3734 281.723   4
   1  -9   3 70.6350 244.184   2
   1  -9   4 3431.54 334.652  28
   1  -9   4 3937.14 319.171   2
  -1   9  -4 3559.66 341.596   4
  -1   9  -5 9047.43 464.951   4
  -1   9  -6 565.690 275.360   4
   1  -9   6 403.871 239.608  28
   1  -9   7 627.244 229.750  28
   1  -9   7 610.178 230.790  14
   1  -9   8 21.9312 207.868  28
   1  -9   8-86.0909 186.813  14
   1  -8 -11 3360.64 334.877  23
   1  -8 -11 3814.73 311.763  37
   1  -8 -10 2477.01 335.861  23
   1  -8 -10 2309.12 316.007  37
   1  -8 -10 1643.67 306.100  39
   1  -8  -9 10737.4 520.274  25
   1  -8  -9 8340.28 463.680  39
   1  -8  -9 8898.19 479.473  37
   1  -8  -9 9152.69 513.150  23
   1  -8  -9 11077.1 448.437   8
   1  -8  -8 15417.5 645.409  23
   1  -8  -8 16954.1 648.552  25
   1  -8  -8 16625.2 574.319   8
   1  -8  -7 7550.97 497.607  25
   1  -8  -7 7094.74 465.400  23
   1  -8  -7 6911.26 467.841  37
   1  -8  -7 7518.42 407.149   8
   1  -8  -6-48.5159 319.788  23
   1  -8  -6 641.248 342.112  37
   1  -8  -6 831.553 267.379  27
   1  -8  -5 6701.71 378.071  27
   1  -8  -5 6614.29 424.044  23
   1  -8  -5 6502.05 385.276   7
   1  -8  -5 6608.71 425.709   8
   1  -8  -4 88537.9 2142.34  27
   1  -8  -4 89057.0 2139.87  23
   1  -8  -4 84684.8 2125.51   7
   1  -8  -4 87852.7 2133.95   8
   1  -8  -3 12323.0 501.402  27
   1  -8  -3 12009.6 503.495   7
   1  -8  -3 12286.1 509.714   8
   1  -8  -2 510.350 273.760  27
   1  -8  -2 342.126 300.720   8
   1  -8  -2 279.502 209.307  16
   1  -8  -1 81.5542 305.754  39
  -1   8   1-228.447 295.602  12
   1  -8  -1 320.060 220.741  16
   1  -8  -1 234.890 299.609   8
  -1   8   0 180.135 285.525  12
   1  -8   0 372.195 227.014  16
   1  -8   0 671.218 304.131   8
   1  -8   0 340.600 238.725  28
   1  -8   1 35.3312 241.277  28
  -1   8  -1-104.789 290.605  12
  -1   8  -2 14421.7 553.083  12
  -1   8  -2 14178.4 564.269   4
   1  -8   2 14876.9 509.036   2
   1  -8   2 14057.1 525.565  28
  -1   8  -3 2234.91 328.834   4
   1  -8   3 2645.41 291.853   2
   1  -8   3 2887.04 305.943  28
   1  -8   4 1257.64 288.938  28
   1  -8   4 1553.75 286.591   2
  -1   8  -4 1116.23 320.799   4
   1  -8   5 1583.39 308.683  28
   1  -8   5 1267.14 277.235   2
  -1   8  -5 1758.61 307.211   4
   1  -8   6 1336.78 311.176  28
   1  -8   6 1427.97 281.189   2
  -1   8  -6 1032.90 304.690   4
  -1   8  -7 3080.12 334.458   4
   1  -8   7 2243.21 293.875  28
   1  -8   8-99.8334 236.513  28
   1  -8   8 190.758 231.755  14
   1  -8   9 220.789 201.916   3
   1  -8   9-179.149 205.109  14
   1  -7 -12 144.155 256.460  23
   1  -7 -12-6.19164 220.418  37
   1  -7 -11 261.248 307.500  23
   1  -7 -11 181.298 278.214  37
   1  -7 -10 11529.3 535.149  23
   1  -7 -10 9776.24 481.663  39
   1  -7  -9 11358.5 469.879   8
   1  -7  -9 10281.5 547.069  23
   1  -7  -9 11809.3 550.827  25
   1  -7  -8 12332.8 491.129   8
   1  -7  -8 11712.3 566.399  23
   1  -7  -8 11797.0 561.950  25
   1  -7  -7 12110.4 509.315   8
   1  -7  -7 13159.8 558.921  23
   1  -7  -6 12740.3 518.379   8
   1  -7  -6 11889.8 515.728  23
   1  -7  -6 11465.8 460.790  27
   1  -7  -5 7114.12 408.596   8
   1  -7  -5 6483.13 370.699   7
   1  -7  -5 6839.11 365.628  27
   1  -7  -5 6876.14 400.651  23
   1  -7  -4 18655.3 635.269   8
   1  -7  -4 18614.8 616.537   7
   1  -7  -4 20487.6 626.564  27
   1  -7  -4 19813.3 631.025  23
   1  -7  -3 36987.3 944.370  16
   1  -7  -3 35213.8 971.305   8
   1  -7  -3 34193.8 972.960  27
   1  -7  -3 36978.6 961.298  23
  -1   7   2-200.237 256.912  12
   1  -7  -2 51.4720 186.611  16
   1  -7  -2-49.0872 282.625   8
  -1   7   1 67.0725 253.651  12
   1  -7  -1 29.7027 209.344  28
   1  -7  -1 144.742 193.090  16
   1  -7  -1 49.8896 276.974   8
   1  -7   0 2317.21 246.168  28
   1  -7   0 2358.80 295.080   8
  -1   7   0 2116.98 284.021  12
   1  -7   1 3731.94 277.950  28
  -1   7  -1 3878.95 320.118  12
   1  -7   1 4145.58 262.622   2
   1  -7   1 4308.57 326.352   8
   1  -7   2-197.193 231.792  28
  -1   7  -2-59.4735 273.236  12
   1  -7   2-96.4863 216.204   2
  -1   7  -3 3418.85 337.491  12
   1  -7   3 4050.44 289.295   2
  -1   7  -3 3008.69 316.296   4
   1  -7   3 3554.47 307.319  28
   1  -7   4 218.045 263.163  28
   1  -7   4 99.5090 240.341   2
  -1   7  -4 81.8012 282.890   4
   1  -7   5-317.915 281.332  28
  -1   7  -5-322.278 301.643   4
   1  -7   5 480.290 260.033   2
   1  -7   6 2953.02 339.449  28
   1  -7   7 4953.84 386.539  28
  -1   7  -7 4635.50 386.347   4
   1  -7   7 4420.97 353.032   2
  -1   7  -8 2874.32 329.972   4
   1  -7   8 3468.08 331.273  28
   1  -7   9-126.921 250.924  28
   1  -7   9-221.254 238.382  14
  -1   7 -10 591.924 211.475  22
   1  -7  10 692.438 228.686   3
   1  -7  10 949.344 226.604  14
   1  -6 -12 15494.6 476.075  38
   1  -6 -12 15046.1 539.439  23
   1  -6 -11 5460.16 378.341  38
   1  -6 -11 4499.96 419.477  23
   1  -6 -10 9885.85 492.951  38
   1  -6 -10 10086.1 527.845  23
   1  -6 -10 9441.69 420.615  19
   1  -6  -9 6319.85 486.925  26
   1  -6  -9 5537.71 462.715  23
   1  -6  -9 5386.39 367.872  19
   1  -6  -9 5949.06 446.055  38
   1  -6  -8 5066.92 447.475  26
   1  -6  -8 4397.41 407.443  23
   1  -6  -8 4903.07 421.371  25
   1  -6  -8 4508.92 412.749   1
   1  -6  -8 4404.42 363.055  19
   1  -6  -8 4318.60 356.224   8
   1  -6  -7 1110.96 391.786  26
   1  -6  -7 1973.82 366.710   1
   1  -6  -7 1285.66 312.912  19
   1  -6  -7 1318.61 325.178  23
   1  -6  -7 981.563 297.539   8
   1  -6  -6 347.720 331.078  38
   1  -6  -6 445.134 370.735  26
   1  -6  -6 144.658 233.523  27
   1  -6  -6 357.146 343.309   1
   1  -6  -6 493.680 285.333  23
   1  -6  -6 398.352 291.915   8
   1  -6  -5 2024.66 327.461  38
   1  -6  -5 2642.93 266.420  27
   1  -6  -5 2978.11 382.831  26
   1  -6  -5 2495.32 356.582   1
   1  -6  -5 2371.59 290.623  23
   1  -6  -5 2499.88 312.825   8
   1  -6  -5 2457.89 270.298   7
   1  -6  -4 4989.26 301.321  27
   1  -6  -4 4959.28 397.412  26
   1  -6  -4 5161.86 319.209  23
   1  -6  -4 4109.93 336.800  38
   1  -6  -4 4473.98 299.828   7
   1  -6  -4 4996.65 326.908   8
  -1   6   3-37.8094 227.626  12
   1  -6  -3 108.028 165.931  16
   1  -6  -3 179.320 215.084  27
   1  -6  -3-135.974 224.456  23
   1  -6  -3 129.225 251.641   8
   1  -6  -2 7618.95 299.898  16
   1  -6  -2 7445.51 352.054   8
  -1   6   2 7191.27 318.655  12
   1  -6  -1 215.227 242.754   8
  -1   6   1 50.7511 220.093  12
   1  -6   0 2152.49 192.095   2
   1  -6   0 1981.69 261.583   8
  -1   6   0 1917.76 245.584  12
  -1   6  -1 7470.52 346.715  12
   1  -6   1 7523.36 299.936   2
   1  -6   1 7393.00 323.213  28
   1  -6   2 1362.85 222.414  28
  -1   6  -2 1301.21 266.815  12
   1  -6   2 1382.52 199.626   2
   1  -6   3 1120.23 239.899  28
  -1   6  -3 1258.01 275.438  12
   1  -6   3 1277.07 223.036   2
  -1   6  -4 11014.3 466.281  12
   1  -6   4 11835.3 458.063  28
   1  -6   4 11980.9 441.265   2
  -1   6  -4 11763.7 467.667   4
  -1   6  -5 1770.52 299.917   4
   1  -6   5 1919.07 265.593   2
   1  -6   5 1815.26 283.505  28
   1  -6   6 1825.27 293.202   2
  -1   6  -6 1908.88 317.001   4
   1  -6   6 1853.07 306.941  28
   1  -6   7 501.669 300.044  28
  -1   6  -8 2552.33 338.295   4
   1  -6   8 2721.01 353.022  28
   1  -6   9 3373.51 347.118  28
   1  -6   9 3874.12 351.115  14
   1  -6  10 3792.68 318.707   3
   1  -6  10 3317.62 309.492  14
  -1   6 -11 1260.09 203.751  22
   1  -5 -12 7828.29 427.187  23
   1  -5 -12 6755.32 335.758  19
   1  -5 -12 7655.45 409.500  38
   1  -5 -11 7815.39 476.191  23
   1  -5 -11 6231.82 358.222  19
   1  -5 -10 2382.30 436.576  26
   1  -5 -10 2033.01 333.776   1
   1  -5 -10 1623.54 298.170  19
   1  -5  -9 1651.84 366.013  23
   1  -5  -9 1496.17 321.184  19
   1  -5  -9 2391.60 410.624  26
   1  -5  -8-92.0911 357.107  26
   1  -5  -8 553.484 345.501  25
   1  -5  -8 314.277 291.392   8
   1  -5  -8 44.4464 312.554  23
   1  -5  -8 103.776 349.773   1
   1  -5  -7 8696.94 445.494  23
   1  -5  -7 8546.90 470.763  26
   1  -5  -7 8440.21 400.112   8
   1  -5  -7 8235.63 358.520  22
   1  -5  -7 8465.02 451.936   1
   1  -5  -6 189.881 331.993  26
   1  -5  -6 331.651 217.166  27
   1  -5  -6 71.0239 269.100   8
   1  -5  -6 70.9969 260.242  23
   1  -5  -6 441.171 195.002  22
   1  -5  -6 26.4296 311.437   1
   1  -5  -5 12423.9 447.151  23
   1  -5  -5 12077.3 421.988  27
   1  -5  -5 11990.5 494.911  26
   1  -5  -5 12405.7 450.275   8
   1  -5  -5 11937.2 407.336   7
   1  -5  -5 11503.9 395.115  22
   1  -5  -5 12082.2 474.717   1
   1  -5  -4 6058.97 316.684   8
   1  -5  -4 5738.54 299.127  23
   1  -5  -4 5848.21 359.316   1
   1  -5  -3 3855.83 287.688  38
   1  -5  -3 4841.91 222.422  16
   1  -5  -3 4518.26 259.999  27
   1  -5  -3 4514.04 322.299   1
   1  -5  -3 4579.02 285.841   8
   1  -5  -2 1961.75 201.375  23
  -1   5   2 2179.49 218.119  12
   1  -5  -2 2003.03 170.771  16
   1  -5  -2 1915.77 236.882   8
   1  -5  -1 281.403 130.255   2
   1  -5  -1 611.899 162.792  23
  -1   5   1 348.346 193.159  12
   1  -5  -1 344.678 98.9377   5
   1  -5   0 4793.55 179.147   5
   1  -5   1 93.9551 152.818   2
   1  -5   1 262.071 118.857   5
   1  -5   2 23106.1 611.136   2
  -1   5  -2 22673.2 641.614  12
   1  -5   3 16444.5 510.953  28
   1  -5   3 17312.5 494.339   2
  -1   5  -3 15930.0 528.315  12
   1  -5   4 2647.14 256.542  28
   1  -5   4 2973.58 235.017   2
  -1   5  -4 2954.28 286.336  12
  -1   5  -5 17776.6 584.838   4
   1  -5   5 17354.8 561.108   2
   1  -5   5 18098.0 586.289  28
  -1   5  -6 17118.8 585.707   4
   1  -5   6 15636.2 555.959   2
   1  -5   6 16436.2 583.152  28
   1  -5   7 7532.54 414.164   2
  -1   5  -7 7173.06 428.588   4
   1  -5   7 6963.98 414.437  28
   1  -5   8 3453.71 358.591  28
   1  -5   9 475.585 318.944  28
   1  -5  10 1625.26 286.275  14
  -1   5 -11 986.382 229.692  22
   1  -5  11 1132.73 270.581   3
   1  -5  11 1263.36 242.122  14
  -1   5 -12-24.5192 150.222  22
   1  -4 -13 880.899 232.111  37
   1  -4 -13 807.735 245.519  38
   1  -4 -12 2092.64 329.059  23
   1  -4 -12 2070.51 269.245  19
   1  -4 -11 6174.43 453.583  26
   1  -4 -11 6865.09 396.759   1
   1  -4 -11 5816.97 440.294  23
   1  -4 -10 78.5939 393.502  26
   1  -4 -10-83.3290 362.328  23
   1  -4 -10-5.10119 329.063   1
   1  -4  -9 719.185 392.224  26
   1  -4  -9 175.329 313.520  15
   1  -4  -9-81.4226 325.979  23
   1  -4  -9 356.882 354.644   1
   1  -4  -8 1102.47 363.491  26
   1  -4  -8 1432.19 322.818  15
   1  -4  -8 1666.42 231.269  22
   1  -4  -8 1011.03 314.934  23
   1  -4  -8 1004.00 350.352   1
   1  -4  -7 15016.6 552.323   1
   1  -4  -7 14901.8 550.393  15
   1  -4  -7 15600.2 553.438  23
   1  -4  -7 14188.8 543.088  25
   1  -4  -7 14732.3 563.298  26
   1  -4  -7 14814.9 483.839  22
   1  -4  -7 14170.1 506.079   8
   1  -4  -6 486.910 298.202   1
   1  -4  -6 687.877 269.047  15
   1  -4  -6 260.095 312.103  26
   1  -4  -6 446.596 235.448  23
   1  -4  -6 419.415 183.631  22
   1  -4  -6 301.698 259.172   8
   1  -4  -5 6332.03 352.288   1
   1  -4  -5 6236.37 250.007  33
   1  -4  -5 6110.73 282.743  27
   1  -4  -5 6516.22 309.386  23
   1  -4  -5 6278.03 366.044  26
   1  -4  -5 6387.42 332.750  15
   1  -4  -5 6073.46 312.821   8
   1  -4  -4 809.776 221.741  15
   1  -4  -4 731.547 276.482   1
   1  -4  -4 676.283 277.122  26
   1  -4  -4 619.137 191.624  27
   1  -4  -4 602.680 154.726  22
   1  -4  -4 607.339 219.234   8
   1  -4  -3 13772.3 423.967   8
   1  -4  -3 13992.5 389.220  36
  -1   4   3 13276.9 409.094  12
   1  -4  -3 13373.8 367.401  11
  -1   4   3 13421.7 382.028   3
   1  -4  -3 14150.1 448.171   1
   1  -4  -3 14207.3 409.821  27
   1  -4  -3 13453.6 401.597  23
   1  -4  -3 13483.7 388.622  22
   1  -4  -3 14758.6 382.957  16
   1  -4  -2 10074.0 274.403   2
  -1   4   2 9439.52 326.597  12
   1  -4  -2 9652.75 288.613  36
   1  -4  -2 9446.73 338.759  38
   1  -4  -2 9646.49 312.132  23
   1  -4  -2 8900.78 285.083   6
   1  -4  -1 2395.66 249.697  26
   1  -4  -1 2473.57 114.615   5
   1  -4  -1 2203.15 141.325   2
  -1   4   1 2237.90 199.138  12
   1  -4   0 5406.16 232.137  37
  -1   4   0 5504.42 240.747  12
   1  -4   0 5209.18 203.878   2
   1  -4   0 5501.79 170.511   5
  -1   4  -1 3657.26 227.761  12
   1  -4   2 42572.0 1048.27  28
   1  -4   2 43405.4 1021.08  39
  -1   4  -2 42700.1 1051.98  12
   1  -4   2 43931.6 1032.06   2
   1  -4   3 38508.5 980.268  28
   1  -4   3 40288.0 965.912   2
  -1   4  -4 101.325 223.944  12
   1  -4   4 147.563 164.880   2
   1  -4   5 46093.9 1148.07   2
  -1   4  -5 46924.3 1166.77   4
   1  -4   5 44839.3 1165.39  28
   1  -4   6 124.444 243.236  28
   1  -4   6-46.9632 217.723   2
  -1   4  -6 139.405 245.776   4
  -1   4  -7 1545.76 295.644   4
   1  -4   7 1794.38 275.633   2
   1  -4   7 2046.73 294.830  28
  -1   4  -8 10517.4 484.151   4
   1  -4   8 9567.63 468.555   2
   1  -4   9 6925.79 432.733  28
   1  -4   9 5770.39 423.893  14
   1  -4  10 688.385 293.612  14
   1  -4  11 3855.14 339.064   3
  -1   4 -11 3225.08 292.094  22
  -1   4 -12 579.730 190.105  22
   1  -3 -13 402.193 206.900  19
   1  -3 -12-9.91536 289.650   1
   1  -3 -12-137.132 243.286  19
   1  -3 -11 145.284 322.195   1
   1  -3 -11 333.050 334.419  23
   1  -3 -11 323.889 296.363  15
   1  -3 -10 1297.07 340.055   1
   1  -3 -10 1249.01 350.594  23
   1  -3 -10 1214.18 351.491  15
   1  -3 -10 1875.85 417.688  26
   1  -3  -9 8932.54 477.331   1
   1  -3  -9 8347.14 467.401  15
   1  -3  -9 8572.55 457.321  18
   1  -3  -9 7881.16 457.584  23
   1  -3  -9 9824.64 524.259  26
   1  -3  -8 12297.0 523.527   1
   1  -3  -8 11901.9 447.272  22
   1  -3  -8 12181.9 498.332  18
   1  -3  -8 12925.8 523.106  15
   1  -3  -8 12598.8 515.115  23
   1  -3  -8 13323.2 558.949  26
   1  -3  -7 2643.72 264.634  29
   1  -3  -7 2825.03 236.752  22
   1  -3  -7 2838.00 311.003  15
   1  -3  -7 2751.99 309.014  18
   1  -3  -7 3111.39 296.529  23
  -1   3   6 58344.0 1334.03   3
   1  -3  -6 55907.6 1355.12  23
   1  -3  -6 53402.5 1327.17  22
   1  -3  -6 55837.0 1374.00  15
   1  -3  -6 51257.6 1331.10  18
   1  -3  -5 104.424 128.739  33
   1  -3  -5 208.898 186.103  29
   1  -3  -5-67.2060 161.469  27
   1  -3  -5 78.5088 151.914  22
   1  -3  -5-13.0235 182.908  23
   1  -3  -5-49.7849 229.518  15
   1  -3  -4 1212.67 92.4440   6
   1  -3  -4 1440.74 218.735   8
   1  -3  -4 1251.03 163.294   7
  -1   3   4 1480.25 161.830   3
   1  -3  -4 1395.06 131.635  33
   1  -3  -4 1321.95 125.031  30
   1  -3  -4 1299.48 188.681  29
   1  -3  -4 1278.07 170.614  27
   1  -3  -4 1337.69 168.613  23
   1  -3  -4 1305.41 147.180  21
   1  -3  -4 1361.86 151.938  22
   1  -3  -4 1342.60 223.437  15
  -1   3   3 45905.5 1055.02   3
   1  -3  -3 46205.9 1086.08  15
   1  -3  -3 43539.2 1051.06  30
   1  -3  -3 45113.1 1033.32  11
   1  -3  -3 44691.5 1066.42  27
   1  -3  -3 44489.0 1052.79  21
   1  -3  -3 45311.6 1057.55  22
   1  -3  -3 44457.5 1034.12   6
   1  -3  -2 1975.42 125.683  16
   1  -3  -2 2135.62 140.789  30
   1  -3  -2 1834.85 116.476   6
   1  -3  -2 1959.89 142.324  22
  -1   3   2 1818.14 146.635   3
   1  -3  -2 1564.40 230.708   1
  -1   3   1 8444.58 282.757  12
   1  -3  -1 8261.83 292.619  38
   1  -3  -1 8617.16 223.465   5
   1  -3  -1 8019.82 243.682   6
   1  -3  -1 8911.73 312.378   1
   1  -3   0 136872. 3101.36  26
  -1   3   0 137438. 3116.67  12
   1  -3   0 140781. 3090.64   5
   1  -3   0 138812. 3111.24   6
   1  -3   0 135639. 3106.17   2
   1  -3   1 227.278 73.6747  23
   1  -3   1 203.169 119.402   2
  -1   3  -1 271.766 158.445  12
   1  -3   2 74578.7 1649.69  39
  -1   3  -2 70713.6 1677.90  12
   1  -3   2 71395.9 1665.84   2
   1  -3   3 15223.9 431.678  28
  -1   3  -3 14945.8 447.085  12
   1  -3   4 12495.5 399.919  28
   1  -3   4 12794.6 385.863   2
  -1   3  -5 162.792 198.480   4
   1  -3   5 177.864 176.049   2
   1  -3   6 610.799 228.945  28
  -1   3  -6 493.302 235.097   4
   1  -3   6 375.711 194.371   2
  -1   3  -7 93.2551 262.665   4
   1  -3   7 196.572 231.591   2
   1  -3   7 256.195 257.527  28
  -1   3  -8 12428.3 505.737  10
  -1   3  -8 11514.7 499.261   4
   1  -3   8 11058.3 495.936  28
   1  -3   8 11119.9 475.043   2
   1  -3   9 22646.0 790.998  14
   1  -3   9 23638.9 780.872  28
  -1   3 -10 7565.13 428.748  22
   1  -3  11-248.608 302.385   3
  -1   3 -11 484.165 231.144  22
   1  -3  12 509.339 247.444   3
  -1   3 -12 100.739 200.713  22
   1  -2 -13 747.972 210.509  19
   1  -2 -12 1775.90 303.662   1
   1  -2 -12 1304.76 284.982  15
   1  -2 -11 2847.19 357.245   1
   1  -2 -11 2582.64 334.152  15
   1  -2 -10 2703.75 378.115  23
   1  -2 -10 2988.26 382.484  15
   1  -2 -10 3589.38 397.803  18
   1  -2 -10 2879.80 425.868  26
   1  -2  -9 25384.4 757.765  22
   1  -2  -9 26661.6 835.036  15
   1  -2  -9 25580.2 786.546  18
   1  -2  -9 27599.4 851.374  26
   1  -2  -9 24874.2 801.408  23
  -1   2   8 7510.82 378.675   3
   1  -2  -8 8137.32 352.025  22
   1  -2  -8 7393.89 403.584  18
   1  -2  -8 7874.79 411.881  23
  -1   2   7 1306.15 225.186   3
   1  -2  -7 1446.81 251.806  23
   1  -2  -7 1556.18 208.295  22
   1  -2  -7 1331.19 277.814  18
   1  -2  -6 24223.2 663.555  23
  -1   2   6 24440.9 647.444   3
   1  -2  -6 24399.7 655.084  29
   1  -2  -5 4291.78 235.941  29
   1  -2  -5 4027.69 195.420  27
   1  -2  -5 4511.25 210.592  22
   1  -2  -5 3832.48 266.457  18
   1  -2  -4 18731.4 496.422   7
   1  -2  -4 21172.7 501.714   6
   1  -2  -4 19850.2 541.106   8
   1  -2  -4 20786.6 510.538  33
   1  -2  -4 21815.7 514.087  30
   1  -2  -4 20866.2 545.435  29
  -1   2   4 21471.1 537.423   3
   1  -2  -4 20513.4 515.849  27
   1  -2  -4 20876.0 525.186  22
   1  -2  -4 18854.2 542.806  18
   1  -2  -3 714.019 179.682   8
   1  -2  -3 679.582 96.5517   6
   1  -2  -3 785.652 97.2752  33
   1  -2  -3 730.203 108.323  30
   1  -2  -3 736.383 149.925  29
  -1   2   3 753.868 141.411   3
   1  -2  -3 777.181 142.272  27
   1  -2  -3 651.761 131.271  21
   1  -2  -3 517.376 114.973  22
   1  -2  -3 657.980 187.378  15
   1  -2  -2 28379.7 665.939   6
   1  -2  -2 28482.8 673.646  30
   1  -2  -2 29170.7 674.400  36
  -1   2   2 27600.6 677.701   3
   1  -2  -2 28006.1 672.207  22
   1  -2  -2 28916.7 664.746  16
   1  -2  -2 28329.6 697.556  15
   1  -2  -1 467.952 89.0071  16
   1  -2  -1 370.623 108.918  30
   1  -2  -1 355.235 98.2958   6
   1  -2  -1 365.770 95.8313  22
  -1   2   1 314.381 116.048   3
   1  -2   0 10740.4 309.331  38
   1  -2   0 11956.3 311.890  30
   1  -2   0 12168.5 334.107   1
   1  -2   0 11624.3 275.376   5
   1  -2   0 11677.2 300.532   6
  -1   2   0 11867.3 327.783  12
   1  -2   1 1040.58 118.766   2
   1  -2   1 943.708 105.249   6
  -1   2  -1 968.615 144.925  12
  -1   2  -2 6781.75 248.680  12
  -1   2  -2 7156.54 186.449   9
   1  -2   2 6603.08 216.219   2
  -1   2  -3 9708.54 320.852  12
   1  -2   3 9285.88 281.975   2
   1  -2   3 9915.09 302.545  28
   1  -2   4 739.622 167.620  28
  -1   2  -4 645.600 202.677  12
  -1   2  -5 3615.25 239.586   4
   1  -2   5 3609.19 209.800   2
   1  -2   5 3656.20 239.546  28
   1  -2   6 23744.8 646.187   2
  -1   2  -6 23762.7 665.540   4
   1  -2   7 335.562 215.582   2
  -1   2  -7 652.660 254.591   4
   1  -2   7 611.638 267.164  28
   1  -2   8 63816.4 1718.51  28
  -1   2  -8 67622.5 1716.88  31
  -1   2  -8 73042.5 1671.25  18
  -1   2  -8 74170.2 1708.00  10
   1  -2   8 66015.0 1685.93   2
  -1   2  -8 65895.1 1697.00   4
  -1   2  -9 43623.4 1127.04  10
   1  -2   9 37527.2 1170.36  14
  -1   2  -9 42537.4 1098.86  18
   1  -2   9 39784.7 1179.52  28
  -1   2 -10 37544.7 1001.84  18
  -1   2 -10 32940.1 1017.55  22
   1  -2  11 47.2254 324.320   3
  -1   2 -11 85.3419 234.852  22
   1  -2  12-72.8755 256.205   3
  -1   2 -12-129.622 209.828  22
  -1   2 -13-204.497 199.998  15
  -1   2 -13 182.278 164.675  22
   1  -1 -13 287.196 214.982  15
   1  -1 -13 116.648 199.499  19
   1  -1 -12 3437.45 319.279  15
   1  -1 -11 255.923 325.785   1
   1  -1 -11-117.405 294.185  15
   1  -1 -10 7121.92 449.201  18
   1  -1 -10 7451.72 471.485  15
   1  -1 -10 7568.14 481.842  26
  -1   1   9 71.4981 310.213   3
   1  -1  -9 68.2685 324.356  18
   1  -1  -9-144.484 228.372  22
  -1   1   8 376.445 270.077   3
   1  -1  -8 576.895 213.595  22
   1  -1  -8 616.644 278.835  23
   1  -1  -8 525.424 292.180  18
  -1   1   7 9909.04 393.886   3
   1  -1  -7 10050.9 393.716  23
   1  -1  -7 9433.70 360.669  22
   1  -1  -7 9131.60 399.417  18
  -1   1   6 15866.2 486.625   3
   1  -1  -6 16134.8 475.150  29
   1  -1  -5 106706. 2496.88  30
  -1   1   5 112769. 2523.53   3
   1  -1  -5 102598. 2511.65  23
   1  -1  -5 113077. 2510.79  22
  -1   1   5 114934. 2518.30  14
  -1   1   4 81432.4 1842.21  14
   1  -1  -4 80754.9 1829.72  30
  -1   1   4 81753.9 1847.31   3
   1  -1  -4 79712.5 1812.37  27
   1  -1  -4 80184.1 1832.13  22
   1  -1  -4 77570.7 1823.11   8
  -1   1   3 8851.32 274.702  14
   1  -1  -3 9332.35 269.008  29
   1  -1  -3 9131.58 255.794  30
  -1   1   3 9122.05 273.279   3
   1  -1  -3 8448.85 238.956  27
   1  -1  -3 9333.08 251.196  22
   1  -1  -3 8485.99 275.033   8
   1  -1  -3 7939.54 223.522   7
   1  -1  -2 10098.9 245.382  33
   1  -1  -2 9430.27 265.811  30
   1  -1  -2 10161.3 275.855  29
  -1   1   2 9466.16 278.148  14
   1  -1  -2 9805.11 261.034  27
   1  -1  -2 9749.29 255.032  22
  -1   1   2 10175.5 277.527   3
  -1   1   1 228177. 5114.46   3
   1  -1  -1 226792. 5115.90  15
   1  -1  -1 228229. 5099.58  16
   1  -1  -1 228329. 5104.29  22
   1  -1  -1 229010. 5112.03   6
   1  -1  -1 237886. 5117.02  30
   1  -1   0 23587.4 562.757  30
  -1   1   0 24696.1 564.701   3
   1  -1   0 23874.1 559.598   6
   1  -1   1 97268.1 2138.14  30
   1  -1   1 95562.8 2132.32   6
  -1   1  -1 92384.2 2133.68  12
   1  -1   2 233421. 5080.45   2
  -1   1  -2 227799. 5085.00  12
  -1   1  -2 223801. 5070.60   9
   1  -1   3 1141.70 149.351  28
  -1   1  -3 1214.16 177.977  12
  -1   1  -3 1315.24 112.447   9
  -1   1  -3 1158.02 83.6678  24
  -1   1  -3 1218.37 91.3193  35
   1  -1   3 1223.80 122.199   2
  -1   1  -4 5050.16 181.028  34
   1  -1   4 5556.36 232.008  28
  -1   1  -4 5468.59 252.425  12
  -1   1  -4 5496.73 175.938  24
  -1   1  -4 5070.07 193.659  23
   1  -1   4 5438.85 208.901   2
  -1   1  -5 30995.3 727.751  34
   1  -1   5 28557.9 763.056  28
  -1   1  -6 45814.2 1106.56  13
  -1   1  -6 47152.9 1134.36   4
   1  -1   6 45977.3 1122.71   2
   1  -1   6 45966.7 1148.62  28
  -1   1  -7 43691.9 1084.15  18
  -1   1  -7 46321.7 1117.26  10
  -1   1  -7 44005.9 1103.82   4
  -1   1  -8 8395.01 392.440  31
   1  -1   8 7621.43 459.868  28
  -1   1  -8 8313.85 389.687  18
  -1   1  -8 8332.10 413.276  10
  -1   1  -8 7097.11 383.502   4
   1  -1   8 7766.37 386.689   2
  -1   1  -9 49795.6 1280.03  10
  -1   1  -9 46719.9 1284.18  31
  -1   1  -9 46795.8 1282.45  22
  -1   1  -9 50462.9 1255.31  18
  -1   1 -10 8079.40 441.901  10
  -1   1 -10 7853.71 438.643  18
   1  -1  10 7302.53 504.588   3
  -1   1 -10 6374.90 401.674  22
   1  -1  11 15631.6 658.630   3
  -1   1 -12 4113.44 338.599  15
  -1   1 -12 3467.66 287.025  22
  -1   1 -13 151.634 218.868  15
  -1   1 -13 15.2723 178.429  22
  -1   1 -13 48.6113 226.754  19
   1   0 -13-128.799 201.737  15
   1   0 -13 163.959 196.254  19
   1   0 -12 3373.49 313.912  15
   1   0 -11 1035.31 315.346  18
   1   0 -11 500.785 306.722  15
   1   0 -11 745.736 319.616   1
   1   0 -10 1505.34 362.556  18
   1   0 -10 1445.23 268.669  22
  -1   0  10 1783.33 378.644   3
   1   0 -10 1445.38 384.670  26
   1   0  -9 1933.83 340.110  18
  -1   0   9 2328.34 375.969   3
   1   0  -9 1605.68 268.090  22
   1   0  -8 112.151 293.632  18
   1   0  -8 149.655 216.305  22
  -1   0   8-86.6743 292.708   3
  -1   0   7 21886.9 663.688  14
   1   0  -7 21052.8 610.903  20
   1   0  -7 21319.6 622.296  22
  -1   0   7 20175.1 651.807   3
   1   0  -7 21416.1 623.101  23
  -1   0   6 3778.08 258.508   3
   1   0  -6 4278.61 263.902  20
  -1   0   5 4064.59 236.061   3
  -1   0   5 4052.05 243.701  14
   1   0  -4 23244.2 601.635  10
  -1   0   4 23741.5 606.542  14
   1   0  -3 53353.5 1161.24  10
  -1   0   3 52269.8 1168.80  14
  -1   0   2 407388. 8609.24   3
  -1   0   2 402264. 8610.91  14
  -1   0   1 19933.7 505.698  14
   1   0  -1 19667.5 505.971  21
  -1   0   1 21280.5 503.311   3
   1   0   0 1654.70 79.6161  30
  -1   0   0 1735.73 77.4087   3
   1   0   0 1716.20 59.0497  11
  -1   0  -1 243388. 5406.13  12
   1   0   1 240883. 5402.13   5
   1   0   1 242770. 5407.83   6
   1   0   1 246329. 5408.47  30
   1   0   2 726145. 14798.8   2
  -1   0  -2 640577. 14795.1  36
  -1   0  -2 667158. 14792.3  32
  -1   0  -2 694030. 14796.2   9
  -1   0  -2 663560. 14795.5  12
  -1   0  -2 599356. 14789.5  26
   1   0   2 699371. 14795.0   6
  -1   0  -2 674136. 14791.7  17
  -1   0  -3 4983.17 164.380  35
  -1   0  -3 5055.68 183.808  32
   1   0   3 4847.11 187.597  28
  -1   0  -3 4835.53 209.615  12
  -1   0  -3 4985.13 171.163   9
  -1   0  -3 4594.16 187.591  23
   1   0   3 4782.25 168.340   2
  -1   0  -3 5353.06 163.906  17
   1   0   4 211503. 4887.17  28
  -1   0  -4 220038. 4887.93   9
   1   0   4 208631. 4878.17   2
  -1   0  -4 221730. 4883.58   4
  -1   0  -4 221209. 4883.82  32
  -1   0  -4 226117. 4882.17  24
   1   0   5 172067. 3908.46  28
  -1   0  -5 182620. 3899.98  24
  -1   0  -5 165969. 3887.92  23
  -1   0  -5 174036. 3897.78   4
   1   0   5 170164. 3894.29   2
  -1   0  -5 174276. 3894.04  34
   1   0   6 46740.0 1150.46  28
  -1   0  -6 46705.3 1154.07  31
  -1   0  -6 49023.1 1151.97  10
  -1   0  -6 47528.8 1120.46  34
  -1   0  -6 47874.6 1132.43  18
   1   0   7 50342.1 1260.98  28
  -1   0  -7 49880.3 1223.65  18
  -1   0  -7 48744.1 1216.82   4
   1   0   7 47017.3 1221.93   2
  -1   0  -8 10911.2 451.583  10
  -1   0  -8 10641.4 436.065  18
  -1   0  -8 9851.93 408.493  22
  -1   0  -8 10558.6 431.826  31
  -1   0  -9 106603. 2506.30  10
  -1   0  -9 105067. 2483.13  18
  -1   0  -9 102041. 2509.27  22
  -1   0  -9 104809. 2515.66  31
  -1   0 -10 21.2423 336.768  18
  -1   0 -10 264.736 245.980  22
   1   0  10-219.609 373.029   3
  -1   0 -10-397.238 327.081  10
  -1   0 -11 3105.19 310.086  22
  -1   0 -12 794.357 285.811  15
  -1   0 -12 693.637 231.123  22
  -1   0 -13-127.212 235.780  15
  -1   0 -13 115.639 184.304  22
  -1   0 -13-29.9104 235.735  19
   1   1 -12 335.795 249.942  15
  -1  -1  11 176.161 335.288   3
   1   1 -11 313.875 306.255  18
  -1  -1  10 5530.61 470.187   3
   1   1 -10 7145.88 383.014  22
   1   1  -9 16720.1 591.010  18
   1   1  -9 16990.7 584.565  22
  -1  -1   8 4417.93 411.747  14
  -1  -1   8 4364.62 378.633   3
   1   1  -8 4259.60 320.765  20
   1   1  -8 4989.33 321.803  22
   1   1  -7 4529.40 302.184  20
  -1  -1   7 3858.60 310.274   3
   1   1  -6 1582.11 229.701  10
  -1  -1   6 1181.56 249.568  14
   1   1  -6 1075.89 227.420  20
   1   1  -5 839.386 169.524  23
   1   1  -5 971.699 154.769  31
  -1  -1   5 1181.66 220.830  28
   1   1  -4 6805.72 263.369  10
  -1  -1   4 7690.99 292.589  14
   1   1  -4 7305.86 243.051  31
  -1  -1   4 7283.70 285.558  28
   1   1  -3 1204.99 163.177   4
  -1  -1   3 1127.24 173.021  28
   1   1  -2 833946. 18531.5   4
  -1  -1   2 839715. 18534.2  28
   1   1  -2 830422. 18513.5  10
   1   1  -1 159062. 3550.00   4
   1   1  -1 158154. 3531.71  10
  -1  -1   1 160279. 3551.97  28
  -1  -1   0 97372.5 2227.16  28
  -1  -1   0 101851. 2228.48  14
  -1  -1  -1 25408.2 585.698   8
  -1  -1  -1 24902.7 582.857   5
   1   1   1 24577.3 573.020   3
  -1  -1  -1 24936.0 572.676   3
  -1  -1  -1 27133.1 593.677  39
  -1  -1  -1 27388.9 592.073  37
  -1  -1  -1 25666.1 585.015  31
  -1  -1  -1 25523.8 585.334  11
  -1  -1  -1 25327.0 584.848  27
  -1  -1  -1 25880.1 591.117  25
  -1  -1  -1 25663.1 591.413  19
  -1  -1  -1 24863.8 582.171  22
  -1  -1  -1 27595.3 593.362  23
  -1  -1  -1 24653.9 582.571  16
   1   1   2 21301.7 497.883   6
  -1  -1  -2 20928.5 520.741   8
  -1  -1  -2 21790.5 521.771   1
  -1  -1  -2 22719.5 518.212  35
  -1  -1  -2 21158.6 522.440  31
  -1  -1  -2 23173.7 514.103   9
  -1  -1  -2 21275.7 515.545  11
  -1  -1  -2 22992.3 521.788  23
  -1  -1  -2 21144.0 526.285  26
  -1  -1  -2 21831.2 519.461  27
  -1  -1  -2 20788.1 529.218  25
  -1  -1  -2 21745.7 518.224  22
  -1  -1  -2 20830.3 522.138  18
  -1  -1  -3 47013.2 1039.63   4
   1   1   3 44247.1 1038.78   2
  -1  -1  -3 46570.6 1053.77  35
  -1  -1  -3 42876.6 1055.58  36
  -1  -1  -3 46968.5 1056.28  32
  -1  -1  -3 43756.0 1054.58  33
   1   1   3 46002.3 1043.45  28
  -1  -1  -3 45758.1 1066.36  31
  -1  -1  -3 47958.8 1055.96   9
  -1  -1  -3 46988.8 1059.11  27
  -1  -1  -3 44632.1 1067.33  25
  -1  -1  -3 46338.4 1056.72  23
  -1  -1  -3 42439.4 1056.80   8
  -1  -1  -3 46172.8 1060.88  18
  -1  -1  -3 50404.7 1060.95  17
  -1  -1  -4 182596. 4280.73  36
  -1  -1  -4 196786. 4282.06  32
  -1  -1  -4 185931. 4282.36  33
   1   1   4 189581. 4270.66  28
  -1  -1  -4 193813. 4296.97  31
  -1  -1  -4 187819. 4290.36  10
  -1  -1  -4 193245. 4283.84   9
  -1  -1  -4 194075. 4283.83  27
  -1  -1  -4 198952. 4285.68  24
  -1  -1  -4 182049. 4285.60  25
  -1  -1  -4 186177. 4278.94  23
  -1  -1  -4 201970. 4291.00  17
  -1  -1  -4 192746. 4282.63  18
   1   1   4 191610. 4267.83   2
  -1  -1  -4 189774. 4266.29   4
   1   1   5 2490.89 166.250   2
  -1  -1  -5 2507.28 190.854  32
  -1  -1  -5 2682.02 170.061  34
   1   1   5 2103.76 181.774  28
  -1  -1  -5 2609.02 181.434  31
  -1  -1  -5 2247.31 178.475  23
  -1  -1  -5 2312.54 167.053  24
  -1  -1  -5 2505.29 218.595  18
  -1  -1  -5 2286.80 163.862   4
   1   1   6 94.5708 176.607   2
  -1  -1  -6 132.743 165.008  34
  -1  -1  -6-17.3891 172.079  31
   1   1   6 73.4621 191.119  28
  -1  -1  -6 134.917 162.583  24
  -1  -1  -6-68.2487 182.371  23
  -1  -1  -6 160.118 225.285  18
  -1  -1  -6 68.2473 215.058  13
  -1  -1  -6 31.1457 214.598  10
  -1  -1  -7 14957.7 477.380  34
  -1  -1  -7 15689.7 506.339  10
  -1  -1  -7 15917.1 482.003  22
  -1  -1  -7 14758.6 490.340  18
  -1  -1  -8 7129.28 349.542  31
  -1  -1  -8 7123.87 400.021  26
  -1  -1  -8 7633.45 382.120  10
  -1  -1  -8 6792.50 331.453  22
  -1  -1  -8 7069.56 372.871  18
  -1  -1  -9 1285.67 349.740  26
  -1  -1  -9 1562.21 330.019  10
  -1  -1  -9 1580.31 249.306  22
  -1  -1  -9 1115.67 328.020  18
  -1  -1 -10 1497.51 272.126  22
  -1  -1 -10 2022.13 370.057  18
  -1  -1 -10 1157.64 377.978  26
  -1  -1 -11 1464.77 345.082  15
  -1  -1 -11 909.863 268.814  22
  -1  -1 -12-12.2742 278.016  15
  -1  -1 -12 310.463 225.186  22
  -1  -1 -13 1567.40 266.951  15
  -1  -1 -13 1307.83 257.052  19
  -1  -1 -13 1507.04 216.975  22
   1   2 -12 6619.38 355.997  15
   1   2 -11 1962.40 323.355  18
  -1  -2  11 1429.61 326.622   3
   1   2 -10 9397.60 444.127  18
  -1  -2  10 7098.62 470.393   3
  -1  -2   9 601.743 326.627   3
  -1  -2   9 121.412 375.032  14
   1   2  -9 135.277 313.085  18
   1   2  -9 228.836 265.076  22
  -1  -2   8 1676.43 309.071   3
  -1  -2   8 1427.21 344.757  14
   1   2  -7 1782.00 273.607  20
  -1  -2   7 2066.08 305.376  14
  -1  -2   7 1900.51 319.324  28
   1   2  -6 81.5469 223.520  20
  -1  -2   6 373.388 245.478  14
  -1  -2   6 322.166 249.692  28
  -1  -2   5 20663.8 602.347  28
   1   2  -5 20044.8 587.304  20
   1   2  -4 114215. 2645.19  10
  -1  -2   4 117232. 2668.93   2
   1   2  -4 121244. 2680.50   4
  -1  -2   4 115927. 2678.79  28
   1   2  -3 116265. 2655.89   4
  -1  -2   3 114735. 2644.57   2
  -1  -2   3 117186. 2656.77  28
   1   2  -3 118447. 2653.45  20
   1   2  -2 99064.5 2240.56   4
  -1  -2   2 97577.4 2234.31   2
  -1  -2   2 99784.6 2244.68  28
   1   2  -1 246022. 5080.44   4
  -1  -2   1 247597. 5076.95   2
  -1  -2   1 251510. 5083.23  28
  -1  -2   0 336574. 7295.30   2
   1   2   0 341719. 7297.21   4
  -1  -2   0 319609. 7309.69  39
  -1  -2   0 337502. 7297.68  28
  -1  -2   0 312322. 7285.18  13
  -1  -2   0 330112. 7290.26   8
   1   2   1 334.016 75.3414   4
  -1  -2  -1 380.123 114.405  39
  -1  -2  -1 391.991 135.426  38
  -1  -2  -1 543.705 88.0514  35
  -1  -2  -1 303.742 127.915  37
  -1  -2  -1 416.799 106.256  29
  -1  -2  -1 407.574 74.4825  28
  -1  -2  -1 380.633 122.758  13
   1   2   1 378.501 83.5501  12
  -1  -2  -1 356.220 107.830  27
  -1  -2  -1 337.876 93.7229  22
  -1  -2  -1 340.268 152.479  19
  -1  -2  -1 495.803 114.120  23
  -1  -2  -1 326.375 80.0268   5
  -1  -2  -1 402.561 120.496   8
  -1  -2  -1 401.093 96.7615   7
  -1  -2  -2 384271. 8385.80   5
  -1  -2  -2 371573. 8381.51   8
  -1  -2  -2 379310. 8382.20   7
  -1  -2  -2 361337. 8379.29   1
  -1  -2  -2 386320. 8383.41  35
  -1  -2  -2 390311. 8378.91   9
  -1  -2  -2 379489. 8383.84  11
  -1  -2  -2 369823. 8381.15  10
  -1  -2  -2 348148. 8382.56  26
  -1  -2  -2 384334. 8386.48  27
  -1  -2  -2 392198. 8382.56  23
  -1  -2  -2 378611. 8385.96  22
  -1  -2  -2 374390. 8383.83  13
  -1  -2  -2 376074. 8386.94  15
  -1  -2  -2 383521. 8386.27  17
  -1  -2  -2 367776. 8383.68  16
  -1  -2  -3 43864.3 1003.25   8
   1   2   3 39035.7 963.326   2
  -1  -2  -3 44947.8 1000.10  32
  -1  -2  -3 45108.5 1013.08  31
  -1  -2  -3 45373.6 998.003  11
  -1  -2  -3 45821.4 1010.24  10
  -1  -2  -3 46046.0 999.564   9
  -1  -2  -3 43396.2 1013.42  26
  -1  -2  -3 46487.8 1004.67  23
  -1  -2  -3 45212.3 1004.59  27
  -1  -2  -3 44733.4 1004.72  22
  -1  -2  -3 40804.0 1002.44  18
  -1  -2  -3 46328.3 1016.54  15
  -1  -2  -3 46013.0 1011.08  13
  -1  -2  -3 46025.5 1009.22  17
  -1  -2  -4 23884.9 589.018   8
   1   2   4 21909.3 544.690   2
  -1  -2  -4 24540.2 586.002  32
  -1  -2  -4 22190.3 584.646  36
  -1  -2  -4 24458.1 582.879  33
  -1  -2  -4 24929.1 601.165  31
  -1  -2  -4 23969.3 598.806  10
  -1  -2  -4 23088.5 580.460   9
  -1  -2  -4 22121.8 600.281  25
  -1  -2  -4 24944.9 587.343  27
  -1  -2  -4 23323.6 605.357  26
  -1  -2  -4 25193.2 589.819  23
  -1  -2  -4 23646.0 588.451  24
  -1  -2  -4 24553.3 588.254  22
  -1  -2  -4 24399.9 596.166  17
  -1  -2  -4 23259.0 592.552  18
  -1  -2  -4 24731.3 600.611  13
   1   2   4 22568.8 546.772  14
  -1  -2  -5 11469.7 358.920   8
  -1  -2  -5 11132.2 345.311  34
  -1  -2  -5 10998.2 335.779  33
  -1  -2  -5 11728.0 350.116  32
  -1  -2  -5 11719.7 359.800  36
  -1  -2  -5 11679.7 363.329  31
  -1  -2  -5 11950.5 343.788  27
  -1  -2  -5 11250.8 351.393  24
  -1  -2  -5 11791.6 354.187  23
  -1  -2  -5 10747.0 383.411  25
  -1  -2  -5 12389.0 384.958  26
  -1  -2  -5 12323.3 351.912  22
   1   2   5 11257.7 313.448  14
  -1  -2  -5 12041.5 374.399  13
  -1  -2  -5 11552.3 360.425  17
  -1  -2  -5 12113.2 367.996  18
  -1  -2  -6 15857.1 475.533  31
  -1  -2  -6 16164.9 450.066  27
  -1  -2  -6 15181.5 494.777  25
  -1  -2  -6 14798.5 463.508  24
  -1  -2  -6 16880.3 495.611  26
  -1  -2  -6 14563.2 464.689  23
  -1  -2  -6 16624.2 487.424  10
  -1  -2  -6 16001.2 464.298  34
  -1  -2  -6 15984.8 466.486  32
  -1  -2  -6 16230.6 479.811  18
  -1  -2  -7 12227.0 439.294  10
  -1  -2  -7 12128.0 405.109  22
  -1  -2  -7 12088.6 429.077  13
  -1  -2  -7 12352.1 433.417  18
  -1  -2  -7 12034.8 424.367  23
  -1  -2  -8 2425.79 305.002  10
  -1  -2  -8 2096.26 233.138  22
  -1  -2  -8 2142.60 282.162  23
  -1  -2  -8 2460.16 292.865  13
  -1  -2  -8 1820.71 295.199  18
  -1  -2  -8 2209.85 329.618  26
  -1  -2  -9 5096.64 381.496  23
  -1  -2  -9 5765.12 325.869  22
  -1  -2  -9 5739.62 387.901  18
  -1  -2  -9 5754.42 411.785  26
  -1  -2 -10 29183.5 880.993  29
  -1  -2 -10 29976.0 866.482  22
  -1  -2 -10 29145.3 898.149  15
  -1  -2 -10 30466.0 901.081  26
  -1  -2 -11 7011.32 395.101  22
  -1  -2 -11 7665.88 453.484  15
  -1  -2 -11 7352.27 484.985  26
  -1  -2 -12 836.807 290.575  15
  -1  -2 -12 702.722 234.932  22
  -1  -2 -13 924.758 260.680  15
  -1  -2 -13 970.215 254.731  19
  -1  -2 -13 947.890 204.389  22
   1   3 -12 526.296 233.301  15
   1   3 -11-333.126 306.997  18
  -1  -3  11 492.064 265.638   3
  -1  -3  10 4005.60 353.822   3
   1   3 -10 4099.36 320.822  22
   1   3 -10 5099.54 360.736  18
  -1  -3  10 3991.89 379.138  14
  -1  -3   9 8057.29 492.002  14
   1   3  -9 8988.58 441.429  18
  -1  -3   8 6104.60 414.228  14
  -1  -3   7 1663.93 305.631  28
  -1  -3   7 1496.34 282.978  14
  -1  -3   6 6407.17 347.394  28
   1   3  -6 6984.61 348.673   4
   1   3  -6 6768.22 346.234  20
   1   3  -5 283.704 219.316  20
   1   3  -5 181.017 211.619   4
  -1  -3   5 205.976 181.532   2
   1   3  -4 187.947 205.582  20
   1   3  -4 328.543 193.049   4
  -1  -3   4 130.473 158.094   2
  -1  -3   4 166.596 180.396  28
   1   3  -3 108474. 2584.49  20
  -1  -3   3 117752. 2588.00  28
   1   3  -2 16010.1 443.643  20
  -1  -3   2 15915.9 416.573   2
   1   3  -2 15746.9 430.415   4
  -1  -3   2 15851.0 428.901  28
  -1  -3   1 272204. 6175.41  35
  -1  -3   1 284471. 6207.99  28
  -1  -3   1 283842. 6200.98   2
   1   3  -1 287676. 6208.55   4
   1   3  -1 290613. 6215.15  20
  -1  -3   1 271748. 6180.91   8
  -1  -3   0 906735. 19929.3  35
  -1  -3   0 898333. 19950.5  39
  -1  -3   0 929087. 19942.0  28
   1   3   0 908460. 19941.7   4
  -1  -3   0 911241. 19937.6   2
   1   3   0 913513. 19942.5  12
  -1  -3   0 839276. 19937.5  23
   1   3   0 900268. 19946.9  20
  -1  -3   0 880475. 19932.4   8
  -1  -3  -1 872406. 19467.6   5
  -1  -3  -1 876000. 19459.6   8
   1   3   1 863660. 19450.4   4
  -1  -3  -1 854583. 19448.6   2
  -1  -3  -1 886448. 19457.2  35
  -1  -3  -1 868919. 19473.9  38
  -1  -3  -1 864856. 19470.7  37
  -1  -3  -1 923406. 19452.1  28
  -1  -3  -1 875911. 19471.7  29
   1   3   1 897757. 19452.5  12
  -1  -3  -1 869089. 19448.6   9
  -1  -3  -1 861859. 19461.9  23
  -1  -3  -1 866242. 19466.6  17
  -1  -3  -1 869870. 19459.4  13
   1   3   2 366139. 8684.45   4
  -1  -3  -2 401069. 8714.11  13
  -1  -3  -2 390650. 8718.39  17
  -1  -3  -2 391795. 8718.37  16
  -1  -3  -2 387366. 8685.32  28
  -1  -3  -2 396552. 8725.03  29
   1   3   2 408097. 8689.71  12
  -1  -3  -2 402257. 8704.27   9
  -1  -3  -2 405758. 8722.85  27
  -1  -3  -2 389572. 8711.91  23
  -1  -3  -2 392780. 8715.90  19
  -1  -3  -2 396534. 8719.53  22
  -1  -3  -2 393044. 8714.37   7
  -1  -3  -2 396678. 8712.57   8
  -1  -3  -2 399358. 8715.70   5
  -1  -3  -3 106567. 2418.22   5
  -1  -3  -3 107739. 2416.59   7
  -1  -3  -3 107166. 2418.27   8
  -1  -3  -3 107474. 2412.33  32
  -1  -3  -3 108710. 2415.57  11
  -1  -3  -3 105749. 2411.97   9
   1   3   3 107106. 2383.70  12
  -1  -3  -3 100183. 2415.20   1
  -1  -3  -3 108988. 2423.48  27
  -1  -3  -3 104203. 2422.27  26
  -1  -3  -3 108140. 2417.34  23
  -1  -3  -3 107223. 2421.50  22
  -1  -3  -3 107294. 2426.42  17
  -1  -3  -3 105871. 2419.50  13
  -1  -3  -3 107047. 2426.82  15
  -1  -3  -3 107190. 2419.57  16
  -1  -3  -4 31211.3 767.680   8
   1   3   4 30318.1 718.977   3
  -1  -3  -4 31649.8 779.811   1
  -1  -3  -4 30172.4 761.297  36
  -1  -3  -4 30759.6 761.547  34
  -1  -3  -4 30693.6 757.673  32
  -1  -3  -4 32230.9 778.726  10
  -1  -3  -4 32753.8 755.625  11
  -1  -3  -4 32281.0 783.678  26
  -1  -3  -4 30184.0 766.380  24
  -1  -3  -4 31619.2 765.245  27
  -1  -3  -4 31489.9 766.876  23
  -1  -3  -4 32999.0 771.612  22
  -1  -3  -4 32218.7 784.711  15
  -1  -3  -4 32535.9 776.191  13
  -1  -3  -4 31338.4 776.361  17
   1   3   5 206.286 114.961   3
  -1  -3  -5 297.787 147.532  34
  -1  -3  -5 217.313 190.989  36
  -1  -3  -5 117.060 130.454  33
  -1  -3  -5 185.464 153.329  32
  -1  -3  -5 276.734 200.501  10
  -1  -3  -5 329.093 211.552  13
  -1  -3  -5 208.553 223.325  26
  -1  -3  -5 163.128 152.103  27
  -1  -3  -5 61.2422 217.892  25
  -1  -3  -5 189.711 145.274  24
  -1  -3  -5 86.7743 142.184  22
  -1  -3  -5 204.271 163.986  23
  -1  -3  -5 264.482 201.562  15
  -1  -3  -6 13213.2 422.112  36
  -1  -3  -6 13263.6 393.352  33
  -1  -3  -6 12352.7 411.542  34
  -1  -3  -6 12326.3 405.935  32
  -1  -3  -6 13084.4 434.804  10
  -1  -3  -6 13374.4 443.283   1
  -1  -3  -6 13976.9 457.033  26
  -1  -3  -6 12686.6 394.257  27
  -1  -3  -6 11873.4 442.869  25
  -1  -3  -6 13701.5 446.223  15
  -1  -3  -6 12501.2 430.309  18
  -1  -3  -6 12663.1 416.275   8
  -1  -3  -7 3500.60 318.003   1
  -1  -3  -7 3495.08 285.256  10
  -1  -3  -7 3254.49 263.349  34
  -1  -3  -7 3142.95 229.804  22
  -1  -3  -7 3281.81 288.122  18
  -1  -3  -7 3629.10 290.716  15
  -1  -3  -7 3774.65 296.112  13
  -1  -3  -7 3458.07 317.537  26
  -1  -3  -7 3286.76 268.777  23
  -1  -3  -7 3567.56 266.519  24
  -1  -3  -7 3356.85 326.691  25
  -1  -3  -8 20338.0 620.831   1
  -1  -3  -8 20092.2 642.132  26
  -1  -3  -8 20033.7 626.205  23
  -1  -3  -8 18987.9 634.564  25
  -1  -3  -8 19362.6 592.668  22
  -1  -3  -8 19019.2 609.705  13
  -1  -3  -8 18781.3 623.108  15
  -1  -3  -8 19132.6 616.448  18
  -1  -3  -9 1610.73 291.937  29
  -1  -3  -9 1749.11 351.671   1
  -1  -3  -9 2116.94 372.790  26
  -1  -3  -9 1491.55 250.266  22
  -1  -3  -9 1825.39 330.239  23
  -1  -3  -9 1817.15 309.412  15
  -1  -3 -10 1195.11 295.719  29
  -1  -3 -10 1330.31 389.151  26
  -1  -3 -10 1714.47 364.869  23
  -1  -3 -10 1242.80 260.622  22
  -1  -3 -10 1079.21 317.108  15
  -1  -3 -10 1337.09 362.568   1
  -1  -3 -11 9501.63 486.391  15
  -1  -3 -11 10053.7 445.074  22
  -1  -3 -12 8621.71 432.263  15
  -1  -3 -12 8713.73 397.566  22
  -1  -3 -12 8490.99 409.692  19
  -1  -3 -13 65.1707 186.910  22
  -1  -3 -13 58.2861 243.845  19
  -1  -3 -14 278.090 236.129  38
  -1  -3 -14-56.1007 195.758  19
   1   4 -12 2155.29 229.909  15
   1   4 -11 57.8943 286.730  18
  -1  -4  11 35.2910 237.942   3
  -1  -4  10 1506.82 280.135   3
   1   4 -10 2090.50 322.133  18
  -1  -4  10 1400.36 300.847  14
   1   4 -10 1836.00 265.799  22
  -1  -4   9-14.5477 259.693   3
  -1  -4   8-149.973 303.923  28
  -1  -4   8-270.331 283.830  14
  -1  -4   7 339.159 266.954  28
  -1  -4   7 526.718 271.427  14
  -1  -4   6 4934.51 323.824  28
   1   4  -6 5458.96 336.051   4
  -1  -4   5 26.2600 214.953  28
   1   4  -5 64.3434 223.855   4
  -1  -4   5 47.4898 188.757   2
   1   4  -4 1433.34 239.986  20
  -1  -4   4 1248.46 182.768   2
   1   4  -4 1381.51 213.286   4
   1   4  -3 26112.2 685.499  20
  -1  -4   3 24358.1 657.134  28
  -1  -4   3 25594.8 650.696   2
   1   4  -3 25064.2 662.488   4
  -1  -4   2 13814.7 395.492  28
   1   4  -2 14202.6 424.029  20
  -1  -4   2 13385.6 342.597   8
   1   4  -1 228810. 5187.95  12
   1   4  -1 228782. 5185.96   4
  -1  -4   1 234815. 5177.86   2
   1   4  -1 228812. 5195.92  20
  -1  -4   1 233452. 5183.97  28
  -1  -4   0 71362.3 1589.87   8
  -1  -4   0 70769.0 1611.32  39
  -1  -4   0 71681.2 1595.33  28
  -1  -4   0 70624.4 1588.33   2
   1   4   0 66647.4 1591.43   4
  -1  -4   0 69170.2 1558.28   9
   1   4   0 69986.8 1600.05  12
  -1  -4   0 67528.2 1586.93  23
  -1  -4   0 70774.8 1594.40  17
  -1  -4  -1 174531. 3920.34   5
  -1  -4  -1 176985. 3912.42   8
  -1  -4  -1 177277. 3896.10   2
  -1  -4  -1 172965. 3926.03  37
  -1  -4  -1 174272. 3925.10  39
  -1  -4  -1 178355. 3901.92  28
  -1  -4  -1 172582. 3888.94   9
   1   4   1 175649. 3905.71  12
  -1  -4  -1 170231. 3911.06  23
  -1  -4  -1 167872. 3915.67  17
  -1  -4  -2 3080.04 199.523   8
  -1  -4  -2 2986.75 178.297   7
  -1  -4  -2 3189.20 157.473   5
  -1  -4  -2 2959.70 226.143  38
  -1  -4  -2 3279.99 123.256  28
  -1  -4  -2 3066.02 190.760  29
   1   4   2 3115.61 158.221  12
  -1  -4  -2 2865.01 134.258   9
  -1  -4  -2 3145.41 188.057  27
  -1  -4  -2 3253.83 183.665  23
  -1  -4  -2 2942.50 236.513  19
  -1  -4  -2 3080.92 170.320  22
  -1  -4  -2 3079.76 166.234  16
  -1  -4  -2 3167.04 207.898  13
  -1  -4  -2 2875.54 166.262  17
  -1  -4  -3 201181. 4311.76   8
  -1  -4  -3 208252. 4315.91   5
  -1  -4  -3 208193. 4315.01   7
  -1  -4  -3 208257. 4312.64  34
  -1  -4  -3 206184. 4304.00  32
  -1  -4  -3 202564. 4328.33  29
   1   4   3 208288. 4275.22  12
  -1  -4  -3 206641. 4313.94  11
  -1  -4  -3 197310. 4317.43  24
  -1  -4  -3 206681. 4313.39  23
  -1  -4  -3 207361. 4322.09  27
  -1  -4  -3 205200. 4321.96  26
  -1  -4  -3 206376. 4319.08  22
  -1  -4  -3 204131. 4313.09  19
  -1  -4  -3 206658. 4316.82  16
  -1  -4  -3 205910. 4326.77  17
  -1  -4  -3 206264. 4315.99  13
  -1  -4  -4-41.1264 143.740  34
  -1  -4  -4 2.86942 164.438  29
  -1  -4  -4-12.1583 150.404  32
  -1  -4  -4-25.3763 132.944  11
   1   4   4-23.1268 117.795  12
  -1  -4  -4-14.0208 193.156  13
  -1  -4  -4 41.5154 225.344  26
  -1  -4  -4 113.326 143.868  24
  -1  -4  -4 180.136 160.596  27
  -1  -4  -4 37.2269 214.323  19
  -1  -4  -4 40.3920 152.251  23
  -1  -4  -4 105.365 135.947  22
  -1  -4  -4 55.7152 131.442  16
  -1  -4  -4-32.5320 144.708  17
  -1  -4  -4-32.1831 183.834  15
  -1  -4  -5 32617.9 803.243   8
  -1  -4  -5 31121.1 793.724  36
  -1  -4  -5 30895.2 788.045  32
  -1  -4  -5 29753.0 796.890  34
  -1  -4  -5 31801.1 819.549  29
  -1  -4  -5 32553.1 819.671  26
  -1  -4  -5 31944.6 795.542  27
  -1  -4  -5 33073.4 815.158   1
  -1  -4  -5 31770.8 799.204  22
  -1  -4  -5 29800.2 814.252  17
  -1  -4  -6 21849.9 608.436  15
  -1  -4  -6 20593.6 594.958  13
  -1  -4  -6 20908.7 598.121   1
  -1  -4  -6 19385.5 561.063  27
  -1  -4  -6 19874.5 615.316  25
  -1  -4  -6 18882.9 585.021  24
  -1  -4  -6 20203.7 584.964  23
  -1  -4  -6 20574.1 574.924  22
  -1  -4  -6 20267.7 580.824   8
  -1  -4  -7 7658.28 355.241   8
  -1  -4  -7 7762.86 313.596  33
  -1  -4  -7 6949.44 347.313  34
  -1  -4  -7 7543.91 361.629  29
  -1  -4  -7 7262.75 378.099   1
  -1  -4  -7 7946.09 399.983  26
  -1  -4  -7 6738.13 353.599  24
  -1  -4  -7 7234.94 347.976  23
  -1  -4  -7 7710.39 403.054  25
  -1  -4  -7 7908.01 320.646  27
  -1  -4  -7 7704.18 325.291  22
  -1  -4  -7 7616.39 369.684  15
  -1  -4  -7 7525.79 368.482  13
  -1  -4  -8 652.845 275.173  15
  -1  -4  -8 586.931 260.750  29
  -1  -4  -8 545.247 321.089   1
  -1  -4  -8 674.547 221.639  27
  -1  -4  -8 319.729 341.147  25
  -1  -4  -8 731.310 336.989  26
  -1  -4  -8 601.829 214.583  22
  -1  -4  -8 524.992 269.691  23
  -1  -4  -8 381.639 289.959   8
  -1  -4  -9 31810.6 919.361  29
  -1  -4  -9 32643.0 905.241   1
  -1  -4  -9 33541.8 944.873  26
  -1  -4  -9 30227.0 924.073  23
  -1  -4  -9 30758.5 880.190  22
  -1  -4  -9 30651.9 912.718  15
  -1  -4 -10-68.1600 285.896  29
  -1  -4 -10-95.9203 386.786  26
  -1  -4 -10 180.380 234.773  22
  -1  -4 -10 237.203 340.036  23
  -1  -4 -10 13.5754 303.589  15
  -1  -4 -10-266.376 349.975   1
  -1  -4 -11-24.6398 244.948  22
  -1  -4 -11-107.868 347.985  23
  -1  -4 -11-195.320 328.585   1
  -1  -4 -12 2842.52 262.503  22
  -1  -4 -12 2495.53 297.332  19
  -1  -4 -12 2426.96 371.596  23
  -1  -4 -13 48.9921 232.270  19
  -1  -4 -13 695.524 268.180  37
  -1  -4 -14 610.034 231.445  38
  -1  -5  11 2275.53 251.185   3
  -1  -5  10 745.381 256.138   3
  -1  -5  10 643.931 256.895  14
   1   5 -10 739.823 235.896  22
  -1  -5   9 2278.83 299.348   3
  -1  -5   9 1460.53 295.769  14
   1   5  -9 2566.82 325.508  18
  -1  -5   8 2451.24 351.734  28
  -1  -5   8 2730.68 337.374  14
  -1  -5   7 2489.32 323.745  28
  -1  -5   7 2589.99 320.669  14
  -1  -5   6 5704.47 347.743  28
   1   5  -6 5977.53 364.752   4
   1   5  -5 1299.38 265.219   4
  -1  -5   5 812.903 224.395   2
  -1  -5   5 971.626 237.549  28
   1   5  -4 6461.33 321.467   4
  -1  -5   4 5891.33 288.881   2
  -1  -5   4 6250.96 305.903  28
   1   5  -3 18579.8 541.406   4
  -1  -5   3 18539.8 525.296   2
   1   5  -2 3473.32 224.765   4
  -1  -5   2 3216.95 198.905   2
  -1  -5   2 2789.29 204.682  28
  -1  -5   1 4557.12 222.738  28
  -1  -5   1 5228.50 192.892  17
   1   5  -1 4755.93 255.889  12
  -1  -5   1 5471.68 222.751   8
   1   5  -1 4717.98 236.831   4
  -1  -5   0 40261.9 971.393   2
  -1  -5   0 40987.0 951.774  34
  -1  -5   0 44275.8 1013.19  39
  -1  -5   0 41784.5 980.176  28
   1   5   0 41917.4 992.977  12
  -1  -5   0 42042.1 982.085   8
  -1  -5   0 42580.9 977.335  17
  -1  -5  -1 22716.2 550.974   2
  -1  -5  -1 23192.6 602.980  39
  -1  -5  -1 22208.1 560.949  34
  -1  -5  -1 23056.1 611.551  37
  -1  -5  -1 21739.9 561.470  28
   1   5   1 21991.3 576.324  12
  -1  -5  -1 23072.8 568.483  24
  -1  -5  -1 22552.7 582.343   5
  -1  -5  -1 22837.4 580.082  17
  -1  -5  -2 127322. 2841.89  28
   1   5   2 123008. 2846.71  12
  -1  -5  -2 125107. 2881.50  27
  -1  -5  -2 129954. 2872.79  24
  -1  -5  -2 127931. 2871.64  23
  -1  -5  -2 123890. 2888.40  38
  -1  -5  -2 126484. 2864.66  34
  -1  -5  -2 129144. 2890.44  37
  -1  -5  -2 125069. 2856.53  32
  -1  -5  -2 122533. 2880.26  17
  -1  -5  -2 130262. 2882.19  16
  -1  -5  -3 197033. 4181.25   8
  -1  -5  -3 190232. 4181.62   7
  -1  -5  -3 185502. 4190.71  38
  -1  -5  -3 189178. 4177.97  34
  -1  -5  -3 185282. 4163.73  32
  -1  -5  -3 180712. 4194.49  29
   1   5   3 175732. 4139.13  12
  -1  -5  -3 181944. 4185.39  27
  -1  -5  -3 193247. 4182.67  23
  -1  -5  -3 175260. 4180.98  24
  -1  -5  -3 178376. 4173.56  19
  -1  -5  -3 189886. 4186.77  22
  -1  -5  -3 193837. 4185.58  16
  -1  -5  -4 767.748 213.783   8
  -1  -5  -4 669.006 191.578   7
  -1  -5  -4 574.049 177.647  34
  -1  -5  -4 967.908 177.917  32
  -1  -5  -4 504.126 191.087  29
  -1  -5  -4 736.957 160.566  11
  -1  -5  -4 598.798 173.307  24
  -1  -5  -4 779.830 183.400  27
  -1  -5  -4 651.519 190.565  23
  -1  -5  -4 632.278 177.662  17
  -1  -5  -5 3182.14 240.472   7
  -1  -5  -5 3723.05 263.861   8
  -1  -5  -5 3638.51 289.486   1
  -1  -5  -5 3108.83 248.603  36
  -1  -5  -5 3711.57 206.556  11
  -1  -5  -5 3589.80 252.828  23
  -1  -5  -5 3377.22 243.240  24
  -1  -5  -5 3612.93 286.688  19
  -1  -5  -5 3320.34 217.148  22
  -1  -5  -5 2886.12 236.905  17
  -1  -5  -6 32856.6 806.410  33
  -1  -5  -6 31627.1 810.748  36
  -1  -5  -6 27954.7 820.599  34
  -1  -5  -6 30039.9 803.013  32
  -1  -5  -6 30553.9 839.264  29
  -1  -5  -6 31216.2 822.764   1
  -1  -5  -6 27024.6 827.639  24
  -1  -5  -6 29950.2 817.528  23
  -1  -5  -6 29861.3 840.889  25
  -1  -5  -6 30741.3 802.687  27
  -1  -5  -6 32323.3 849.188  26
  -1  -5  -6 30052.4 813.696  19
  -1  -5  -6 30777.2 805.457  22
  -1  -5  -6 29701.2 807.932   8
  -1  -5  -7 67.2763 259.845   8
  -1  -5  -7 78.5596 179.291  33
  -1  -5  -7-33.6749 233.087  34
  -1  -5  -7 267.073 268.912  36
  -1  -5  -7-232.596 256.968  29
  -1  -5  -7 215.376 305.105   1
  -1  -5  -7 75.7734 323.422  26
  -1  -5  -7 90.5085 209.902  27
  -1  -5  -7-132.557 303.951  25
  -1  -5  -7 270.715 246.999  23
  -1  -5  -7-134.584 196.073  22
  -1  -5  -7 28.2722 274.457  19
  -1  -5  -7-20.5967 258.082  15
  -1  -5  -8 691.889 299.427   8
  -1  -5  -8 801.770 219.375  33
  -1  -5  -8 846.898 279.565  29
  -1  -5  -8 866.124 335.841   1
  -1  -5  -8 720.476 230.618  27
  -1  -5  -8 674.541 354.911  26
  -1  -5  -8 856.146 351.147  25
  -1  -5  -8 549.820 221.958  22
  -1  -5  -8 724.602 284.380  23
  -1  -5  -8 419.025 293.708  19
  -1  -5  -8 533.676 277.763  15
  -1  -5  -9 3364.29 344.479  15
  -1  -5  -9 3666.41 348.942  29
  -1  -5  -9 3809.26 384.035   1
  -1  -5  -9 3897.78 419.600  25
  -1  -5  -9 3591.64 380.005  23
  -1  -5  -9 3648.24 290.479  27
  -1  -5  -9 3740.60 425.618  26
  -1  -5  -9 3541.97 342.203  19
  -1  -5  -9 3175.05 281.749  22
  -1  -5  -9 3688.54 366.175   8
  -1  -5 -10 150.885 226.925  22
  -1  -5 -10 23.7154 351.094  23
  -1  -5 -10 484.599 302.196  19
  -1  -5 -10 154.763 287.035  29
  -1  -5 -11 28123.6 816.328  19
  -1  -5 -12 279.320 322.312  23
  -1  -5 -12 126.756 204.076  22
  -1  -5 -12 183.531 257.553  19
  -1  -5 -12 119.136 306.478  37
  -1  -5 -13 863.233 236.961  19
  -1  -5 -13 1176.49 290.595  38
  -1  -5 -13 599.098 278.631  37
  -1  -5 -14-207.334 205.160  38
  -1  -6  10 105.584 221.425  14
  -1  -6  10 77.5896 226.245   3
   1   6 -10 280.751 208.667  22
  -1  -6   9-6.35879 249.855   3
  -1  -6   9-24.6920 240.227  14
  -1  -6   8 3142.08 362.971  28
  -1  -6   8 2326.12 292.728   3
  -1  -6   7 14612.4 580.385  28
  -1  -6   7 14127.2 576.192  14
  -1  -6   6 307.465 266.236  28
   1   6  -6-45.1887 283.707   4
  -1  -6   5 1077.13 254.649  28
   1   6  -5 862.993 286.328   4
  -1  -6   4 13594.1 490.493  28
   1   6  -4 14450.1 513.010   4
  -1  -6   4 13905.1 483.169   2
  -1  -6   3 372.824 208.607  28
  -1  -6   3 468.483 204.337   2
   1   6  -3 239.233 213.038   4
  -1  -6   2 99722.2 2238.35   2
   1   6  -2 96951.5 2248.07   4
  -1  -6   1 222.167 180.834  28
   1   6  -1 310.395 220.769  12
  -1  -6   1 402.387 168.974   2
   1   6  -1 157.533 180.885   4
   1   6   0 9682.92 336.994   4
  -1  -6   0 9961.28 342.397  28
  -1  -6   0 11154.7 401.564  39
  -1  -6   0 11221.6 354.386   5
  -1  -6   0 10722.2 333.665  17
  -1  -6  -1 16594.0 441.723   2
  -1  -6  -1 16456.4 453.704  34
  -1  -6  -1 16755.1 510.188  39
  -1  -6  -1 16225.0 455.769  28
  -1  -6  -1 16385.3 472.697  17
  -1  -6  -1 17187.8 471.984   5
  -1  -6  -1 17712.0 489.148   8
   1   6   1 15477.0 471.496  12
  -1  -6  -2 88409.4 1987.36   5
  -1  -6  -2 88791.3 1987.72   8
   1   6   2 79641.1 1959.15  12
  -1  -6  -2 84200.2 2001.74  27
  -1  -6  -2 84195.9 1983.99  24
  -1  -6  -2 84992.7 2005.76  39
  -1  -6  -2 86948.5 1969.22  32
  -1  -6  -2 88046.5 2010.45  37
  -1  -6  -2 85512.4 1982.08  34
  -1  -6  -2 86984.0 1989.38  23
  -1  -6  -2 85511.0 1999.62  16
  -1  -6  -3 32579.4 853.936  37
  -1  -6  -3 32081.2 807.964  32
  -1  -6  -3 31621.3 828.715  34
  -1  -6  -3 32490.7 859.574  38
  -1  -6  -3 31152.8 833.852  24
  -1  -6  -3 32836.1 829.765  16
  -1  -6  -3 32208.0 850.713  17
  -1  -6  -3 33527.2 821.225   5
  -1  -6  -3 33044.1 832.681   8
  -1  -6  -3 32327.2 831.957   7
  -1  -6  -4 19108.0 556.432   8
  -1  -6  -4 19321.4 549.662   7
  -1  -6  -4 18117.5 533.519  32
  -1  -6  -4 19491.2 537.141  11
  -1  -6  -4 19973.3 571.429  23
  -1  -6  -4 18551.9 539.469  22
  -1  -6  -4 19743.3 547.980  16
  -1  -6  -5 748.402 225.668  34
  -1  -6  -5 1065.90 291.231  38
  -1  -6  -5 949.598 231.418  29
  -1  -6  -5 737.036 212.585  32
  -1  -6  -5 942.585 175.549  11
  -1  -6  -5 1024.93 229.465  24
  -1  -6  -5 721.531 207.976  27
  -1  -6  -5 726.307 186.812  22
  -1  -6  -5 1098.52 245.191  23
  -1  -6  -5 1012.25 239.632   8
  -1  -6  -5 782.476 217.767   7
  -1  -6  -6 2003.19 220.792  33
  -1  -6  -6 1460.92 263.984  34
  -1  -6  -6 2003.58 281.413  36
  -1  -6  -6 1673.72 253.006  32
  -1  -6  -6 1780.87 266.600  29
  -1  -6  -6 1809.73 202.018  11
  -1  -6  -6 1536.71 265.933  24
  -1  -6  -6 1784.96 237.004  27
  -1  -6  -6 1891.22 271.326  23
  -1  -6  -6 1956.29 303.811  19
  -1  -6  -6 1710.68 219.223  22
  -1  -6  -6 1915.00 271.896   8
  -1  -6  -7 19284.2 639.443  29
  -1  -6  -7 19863.1 585.818  33
  -1  -6  -7 18367.3 631.138  23
  -1  -6  -7 18071.1 641.114  25
  -1  -6  -7 18917.8 587.178  27
  -1  -6  -7 18114.1 609.421  19
  -1  -6  -7 18177.1 587.500  22
  -1  -6  -7 18251.8 603.423   8
  -1  -6  -8 7812.44 424.556  29
  -1  -6  -8 7833.47 440.458  23
  -1  -6  -8 7001.97 359.509  27
  -1  -6  -8 7640.11 457.008  25
  -1  -6  -8 8133.02 365.858  33
  -1  -6  -8 6925.54 358.658  22
  -1  -6  -8 7076.96 407.214  19
  -1  -6  -8 7487.51 396.843   8
  -1  -6  -9 6993.80 408.090  19
  -1  -6  -9 6969.71 469.689  23
  -1  -6  -9 7340.33 366.732  22
  -1  -6  -9 6768.94 360.776  27
  -1  -6  -9 7874.37 489.893  25
  -1  -6  -9 7274.90 423.925   8
  -1  -6 -10 443.094 380.223  23
  -1  -6 -10 620.117 237.941  22
  -1  -6 -10 204.219 312.265  39
  -1  -6 -10 744.398 395.635  25
  -1  -6 -11 377.878 275.735  19
  -1  -6 -11 560.587 219.248  22
  -1  -6 -11 487.804 336.678  23
  -1  -6 -12 2715.12 348.420  37
  -1  -6 -12 3012.46 347.005  38
  -1  -6 -12 2376.47 366.451  23
  -1  -6 -12 3427.25 293.559  19
  -1  -6 -13 2016.35 290.973  38
  -1  -6 -13 2222.74 290.749  37
  -1  -6 -13 2172.48 248.627  19
  -1  -6 -13 2890.96 322.358  23
  -1  -7  10 2061.28 224.798  14
   1   7 -10 2342.41 217.587  22
  -1  -7   9 5552.82 343.655  14
  -1  -7   9 5962.40 362.545   3
  -1  -7   8 6488.52 378.108  14
  -1  -7   8 5462.11 366.223   3
  -1  -7   7 2502.12 351.000  28
  -1  -7   6 10331.3 482.654  28
  -1  -7   5 5533.52 365.885  28
   1   7  -5 6318.79 410.627   4
   1   7  -4 10956.6 483.855   4
  -1  -7   4 9578.91 437.395  28
  -1  -7   3 1403.76 249.568  28
  -1  -7   3 1245.60 248.839   2
   1   7  -3 1637.69 281.774   4
  -1  -7   3 1541.92 262.724   7
   1   7  -2 2680.07 270.131   4
  -1  -7   2 3552.51 267.379   2
  -1  -7   2 2838.92 260.897  28
  -1  -7   1 28848.9 783.599  28
   1   7  -1 27645.5 783.040   4
  -1  -7   1 30423.9 777.192   2
  -1  -7   1 29686.6 787.749   5
  -1  -7   0 22520.4 608.426   2
  -1  -7   0 23469.2 632.003   5
  -1  -7   0 23926.7 628.121   8
   1   7   0 21613.6 633.900  12
  -1  -7  -1 481.983 189.827  28
  -1  -7  -1 463.259 240.081   8
  -1  -7  -1 426.030 161.611   5
   1   7   1 264.766 179.495   4
  -1  -7  -2 2462.29 250.696  27
  -1  -7  -2 2546.22 282.568  39
  -1  -7  -2 2520.46 220.252  16
  -1  -7  -2 2157.39 233.997  17
  -1  -7  -2 2920.61 207.551   5
  -1  -7  -2 3008.06 245.551   7
  -1  -7  -2 2700.55 269.305   8
  -1  -7  -3 52307.9 1244.29   5
  -1  -7  -3 50966.7 1254.97   8
  -1  -7  -3 50002.5 1257.15   7
  -1  -7  -3 50689.5 1279.17  39
  -1  -7  -3 50142.1 1267.63  27
  -1  -7  -3 53180.4 1266.86  23
  -1  -7  -3 51427.3 1256.61  16
  -1  -7  -4 8194.37 366.159   7
  -1  -7  -4 8303.81 374.762   8
  -1  -7  -4 8330.36 334.629  11
  -1  -7  -4 8358.46 417.539  38
  -1  -7  -4 8630.18 345.177  32
  -1  -7  -4 7985.29 404.982  37
  -1  -7  -4 7660.98 377.528  24
  -1  -7  -4 8753.99 367.790  27
  -1  -7  -4 9414.35 395.494  23
  -1  -7  -4 6972.98 369.037  17
  -1  -7  -4 8607.96 345.039  16
  -1  -7  -5 10421.7 412.593  32
  -1  -7  -5 10909.5 422.450  36
  -1  -7  -5 10212.0 463.653  38
  -1  -7  -5 10790.6 459.051  37
  -1  -7  -5 10126.8 407.868  27
  -1  -7  -5 11434.2 455.747  23
  -1  -7  -5 10334.2 377.738  11
  -1  -7  -5 9772.72 431.744  19
  -1  -7  -5 10660.8 421.993   8
  -1  -7  -5 10241.9 405.845   7
  -1  -7  -6 6122.36 343.069  32
  -1  -7  -6 6612.59 367.784  36
  -1  -7  -6 6388.49 413.608  38
  -1  -7  -6 5456.27 303.955  22
  -1  -7  -6 5698.29 376.626  19
  -1  -7  -6 5569.18 349.986   8
  -1  -7  -6 6047.72 388.283  23
  -1  -7  -6 5911.36 325.917  27
  -1  -7  -7 5019.38 408.467  38
  -1  -7  -7 5363.75 303.977  33
  -1  -7  -7 5549.85 375.182  36
  -1  -7  -7 5478.69 382.995  19
  -1  -7  -7 4618.26 303.436  22
  -1  -7  -7 5693.99 363.307   8
  -1  -7  -7 4919.67 406.104  25
  -1  -7  -7 4737.32 388.998  23
  -1  -7  -7 5381.53 326.773  27
  -1  -7  -8 496.330 354.361  38
  -1  -7  -8 321.064 214.899  33
  -1  -7  -8 204.064 214.828  22
  -1  -7  -8 647.261 329.779  23
  -1  -7  -8 177.684 308.389  19
  -1  -7  -8 288.825 297.709   8
  -1  -7  -8 456.655 348.858  25
  -1  -7  -8 140.524 243.756  27
  -1  -7  -9 732.602 249.032  27
  -1  -7  -9 863.378 386.044  25
  -1  -7  -9 830.480 235.787  22
  -1  -7  -9 847.893 314.334  19
  -1  -7  -9 774.243 365.743  23
  -1  -7  -9 727.453 328.002  39
  -1  -7  -9 1499.48 368.964  38
  -1  -7 -10 906.748 291.935  19
  -1  -7 -10 1230.02 370.723  38
  -1  -7 -10 664.310 357.955  37
  -1  -7 -10 946.812 340.200  39
  -1  -7 -11 895.523 274.636  19
  -1  -7 -11 963.297 354.657  23
  -1  -7 -11 1589.82 320.247  37
  -1  -7 -11 999.944 322.263  38
  -1  -7 -12 10013.9 396.592  19
  -1  -7 -12 9979.23 508.196  23
  -1  -7 -12 10327.6 452.540  38
  -1  -7 -13 713.288 279.281  23
  -1  -7 -13 544.892 249.914  37
  -1  -7 -13 1063.85 263.447  38
  -1  -8   9 69.4456 200.255   3
  -1  -8   9 444.984 197.934  14
  -1  -8   8 1102.23 252.322   3
  -1  -8   8 903.099 246.396  14
  -1  -8   7 1041.95 279.899  28
  -1  -8   7 935.743 255.678   3
  -1  -8   7 794.976 263.732  14
  -1  -8   6 2953.26 346.011  28
  -1  -8   5 104.389 268.941  28
  -1  -8   4 11866.6 504.815  28
   1   8  -4 13052.2 559.913   4
  -1  -8   3 4449.15 334.843  28
   1   8  -3 5133.81 395.877   4
   1   8  -2 4415.23 344.726   4
  -1  -8   2 3823.18 307.563  28
  -1  -8   2 4031.02 277.509   5
  -1  -8   2 4326.95 337.451   7
  -1  -8   1 32041.8 861.293   2
   1   8  -1 29900.0 874.436   4
  -1  -8   1 32538.0 878.243  28
  -1  -8   1 32669.1 889.811   7
  -1  -8   1 32738.3 874.436   5
  -1  -8   0 18090.6 538.294   5
  -1  -8   0 17801.3 573.855   7
  -1  -8   0 17633.2 544.037  28
  -1  -8  -1 3105.33 330.813  39
  -1  -8  -1 2554.34 278.128   7
  -1  -8  -1 2986.31 231.441   5
  -1  -8  -1 2460.33 249.432  16
  -1  -8  -1 2704.37 287.815  27
  -1  -8  -2 30083.9 860.870  39
  -1  -8  -2 30199.3 852.018  27
  -1  -8  -2 30792.0 808.762   5
  -1  -8  -2 28845.3 830.985   7
  -1  -8  -2 30125.4 827.657   8
  -1  -8  -2 29134.6 826.546  16
  -1  -8  -3 28835.3 814.143  11
  -1  -8  -3 28750.5 855.756  39
  -1  -8  -3 29707.9 845.724  37
  -1  -8  -3 29415.2 841.412  27
  -1  -8  -3 30100.7 821.942  16
  -1  -8  -3 30138.3 832.930   8
  -1  -8  -3 29580.1 800.415   5
  -1  -8  -3 30265.1 837.338   7
  -1  -8  -4 17618.9 585.450   7
  -1  -8  -4 17225.9 580.655   8
  -1  -8  -4 17084.7 552.872  11
  -1  -8  -4 17190.5 609.086  37
  -1  -8  -4 16528.7 609.934  39
  -1  -8  -4 17222.7 581.297  27
  -1  -8  -4 17801.9 598.069  23
  -1  -8  -4 19342.8 577.820  16
  -1  -8  -5 11021.6 411.192  11
  -1  -8  -5 10812.8 447.038  27
  -1  -8  -5 11043.8 511.412  38
  -1  -8  -5 11040.2 503.328  37
  -1  -8  -5 10464.6 440.262  32
  -1  -8  -5 11968.4 461.376  36
  -1  -8  -5 10691.5 487.332  39
  -1  -8  -5 11387.7 496.602  23
  -1  -8  -5 10852.9 453.167   7
  -1  -8  -5 11029.8 458.263   8
  -1  -8  -6 9789.54 426.312  27
  -1  -8  -6 10188.2 501.690  25
  -1  -8  -6 11416.1 511.237  38
  -1  -8  -6 9349.57 494.563  37
  -1  -8  -6 8473.69 471.620  39
  -1  -8  -6 10689.2 460.108  36
  -1  -8  -6 10441.0 503.934  23
  -1  -8  -6 10214.5 460.573   8
  -1  -8  -7-148.642 245.512  27
  -1  -8  -7 123.463 346.501  25
  -1  -8  -7 139.074 308.823  39
  -1  -8  -7 45.3366 210.718  33
  -1  -8  -7 773.224 356.017  38
  -1  -8  -7 13.8288 333.585  37
  -1  -8  -7 521.000 345.159  23
  -1  -8  -7-22.0480 304.966   8
  -1  -8  -8 1091.75 355.736  23
  -1  -8  -8 1049.22 329.964  19
  -1  -8  -8 968.745 383.837  25
  -1  -8  -8 1126.64 257.617  27
  -1  -8  -8 553.225 327.083  39
  -1  -8  -8 1098.98 350.532  37
  -1  -8  -8 1289.95 242.979  33
  -1  -8  -8 1598.32 371.353  38
  -1  -8  -9 6743.49 491.451  25
  -1  -8  -9 5625.64 349.807  27
  -1  -8  -9 5666.76 441.079  39
  -1  -8  -9 6218.80 453.693  38
  -1  -8  -9 5363.77 447.656  37
  -1  -8  -9 5832.84 379.747  19
  -1  -8  -9 5788.89 460.660  23
  -1  -8  -9 5986.81 385.721   8
  -1  -8 -10 35497.1 1046.24  23
  -1  -8 -10 32839.1 938.481  19
  -1  -8 -10 34764.4 1008.32  38
  -1  -8 -10 33775.0 1014.58  39
  -1  -8 -11 2600.17 369.374  23
  -1  -8 -11 2669.90 344.189  38
  -1  -8 -11 2225.47 327.904  39
  -1  -8 -11 2048.40 326.740  37
  -1  -8 -11 2580.24 409.576  25
  -1  -8 -12-31.6772 281.884  38
  -1  -8 -12 307.070 255.461  37
  -1  -8 -12 370.273 304.996  23
  -1  -9   8 205.726 199.176  14
  -1  -9   7 2443.89 271.516   3
  -1  -9   7 2960.18 279.497  14
  -1  -9   6 265.927 258.198  28
  -1  -9   6 236.459 238.719  14
  -1  -9   5 1465.60 275.836  14
   1   9  -4 4139.48 362.939   4
  -1  -9   4 4660.04 354.758  28
  -1  -9   3 823.250 272.292  28
   1   9  -2 9757.70 499.151   4
  -1  -9   2 9394.75 455.098   7
  -1  -9   2 8905.51 431.609  28
  -1  -9   1-18.1835 265.662  27
   1   9  -1-113.250 311.384   4
  -1  -9   1-110.719 289.834   7
  -1  -9   1 536.898 254.021  28
  -1  -9   0 9642.83 452.992   7
  -1  -9   0 9349.03 413.648  16
  -1  -9   0 9452.19 445.930  27
  -1  -9  -1 814.104 287.650   7
  -1  -9  -1 936.478 239.434  16
  -1  -9  -1 595.221 275.583  27
  -1  -9  -2 15662.8 595.093  39
  -1  -9  -2 15913.2 577.501  27
  -1  -9  -2 15000.9 556.977   8
  -1  -9  -2 15937.7 568.952   7
  -1  -9  -2 15246.8 543.268  16
  -1  -9  -3 462.168 239.101  11
  -1  -9  -3 877.535 323.415  39
  -1  -9  -3 894.174 277.913  27
  -1  -9  -3 427.180 307.910   8
  -1  -9  -3 953.814 297.176   7
  -1  -9  -3 871.274 234.276  16
  -1  -9  -4 1597.53 250.742  11
  -1  -9  -4 1164.39 335.251  39
  -1  -9  -4 1919.73 293.874  27
  -1  -9  -4 1986.62 263.917  16
  -1  -9  -4 1733.23 319.598   8
  -1  -9  -4 1955.39 310.373   7
  -1  -9  -5 5208.01 315.270  11
  -1  -9  -5 5533.22 361.892  27
  -1  -9  -5 5385.87 412.957  37
  -1  -9  -5 5688.42 420.858  39
  -1  -9  -5 5738.79 410.542  23
  -1  -9  -5 6170.11 383.496   7
  -1  -9  -5 6085.02 395.049   8
  -1  -9  -6 2884.86 304.103  27
  -1  -9  -6 3157.87 400.451  25
  -1  -9  -6 2976.02 391.046  37
  -1  -9  -6 2602.69 371.100  39
  -1  -9  -6 2908.92 369.120  23
  -1  -9  -6 3496.31 364.088   8
  -1  -9  -7 14916.7 632.464  23
  -1  -9  -7 17590.3 671.126  25
  -1  -9  -7 15833.0 570.877  27
  -1  -9  -7 15636.4 644.643  37
  -1  -9  -7 15715.8 633.096  39
  -1  -9  -7 17064.8 566.552  33
  -1  -9  -8 11.1542 248.328  27
  -1  -9  -8 191.741 398.850  25
  -1  -9  -8-217.845 329.436  39
  -1  -9  -8-231.712 350.401  37
  -1  -9  -8-119.541 374.218  38
  -1  -9  -8-118.153 287.631   8
  -1  -9  -9 5600.15 331.687  27
  -1  -9  -9 7204.14 479.979  25
  -1  -9  -9 6603.76 445.373  38
  -1  -9  -9 5785.24 433.737  23
  -1  -9  -9 7187.38 400.465   8
  -1  -9 -10 183.209 306.847  23
  -1  -9 -10 213.814 292.944  37
  -1  -9 -10-426.834 305.283  39
  -1  -9 -10 235.707 367.542  25
  -1  -9 -11 2335.43 342.396  23
  -1  -9 -11 2461.26 317.781  39
  -1  -9 -11 1700.74 292.599  37
  -1  -9 -12 2569.22 299.064  23
  -1 -10   7 718.052 172.338  16
  -1 -10   7 892.043 197.903  14
  -1 -10   6 473.689 214.487  14
  -1 -10   5 913.629 252.730  28
  -1 -10   5 391.210 226.631  14
  -1 -10   4 60.5448 246.352  28
  -1 -10   4 199.166 233.070  14
   1  10  -3 1025.05 318.424   4
  -1 -10   2 1512.38 305.791  27
  -1 -10   2 1432.67 284.271  28
  -1 -10   2 1428.04 293.102   7
   1  10  -2 1418.86 341.556   4
  -1 -10   1 4735.17 328.140  16
  -1 -10   1 5244.26 375.282  27
  -1 -10   0 10199.2 457.667  16
  -1 -10   0 11524.4 496.021  27
  -1 -10  -1 4194.56 349.876  27
  -1 -10  -1 3874.13 362.324   7
  -1 -10  -1 3359.02 302.451  16
  -1 -10  -2 8020.98 433.856  27
  -1 -10  -2 8320.78 401.021  16
  -1 -10  -2 8219.35 422.380   8
  -1 -10  -2 8376.92 442.252   7
  -1 -10  -2 6869.05 389.194  11
  -1 -10  -3 7793.01 410.772  11
  -1 -10  -3 9294.25 453.782  27
  -1 -10  -3 8518.81 489.196  39
  -1 -10  -3 9352.82 448.648   8
  -1 -10  -3 9128.13 462.299   7
  -1 -10  -3 8524.93 418.547  16
  -1 -10  -4 3645.55 398.122  25
  -1 -10  -4 3941.69 347.687  27
  -1 -10  -4 3614.40 404.025  39
  -1 -10  -4 3945.49 323.345  16
  -1 -10  -5 2192.99 305.942  27
  -1 -10  -5 2267.89 395.272  25
  -1 -10  -5 2060.15 370.702  39
  -1 -10  -6 1333.78 383.133  25
  -1 -10  -6 386.217 267.550  27
  -1 -10  -6 1078.82 251.564  33
  -1 -10  -6 685.457 352.170  39
  -1 -10  -6 786.526 300.557   8
  -1 -10  -7 2439.48 305.902  27
  -1 -10  -7 2136.92 380.791  39
  -1 -10  -7 2426.35 364.571  23
  -1 -10  -7 3121.05 331.300   8
  -1 -10  -8 3593.17 406.939  25
  -1 -10  -8 2724.25 275.115  27
  -1 -10  -8 3343.09 369.800  37
  -1 -10  -8 2550.68 346.734  39
  -1 -10  -8 2431.40 358.952  23
  -1 -10  -8 3734.29 344.638   8
  -1 -10  -9 525.093 211.727  27
  -1 -10  -9 1186.46 369.376  25
  -1 -10  -9 1258.45 306.903  39
  -1 -10  -9 753.521 311.929  37
  -1 -10  -9 435.838 309.737  23
  -1 -10  -9 1485.50 311.265   8
  -1 -10 -10 1065.30 306.262  23
  -1 -10 -10 1156.76 291.800  39
  -1 -10 -10 1335.84 362.619  25
  -1 -10 -11 4238.85 324.908  23
  -1 -11   5 209.712 180.883  16
  -1 -11   5 316.157 191.358  14
  -1 -11   4 1383.76 230.342  14
  -1 -11   4 1283.68 215.714  16
  -1 -11   3 2207.85 273.027  28
  -1 -11   3 1947.28 239.325  16
  -1 -11   3 1801.27 251.408  14
  -1 -11   2 472.267 208.909  16
  -1 -11   2 350.411 250.534  27
  -1 -11   1 7123.10 403.889   7
  -1 -11   1 6335.88 349.712  16
  -1 -11   0 11101.6 486.635   7
  -1 -11   0 10560.8 448.510  16
  -1 -11  -1 7325.42 407.847   7
  -1 -11  -1 7711.01 425.074  27
  -1 -11  -2 142.299 266.330   7
  -1 -11  -2 13.3447 286.430  27
  -1 -11  -2 96.6007 224.901  11
  -1 -11  -3 1903.84 305.659  27
  -1 -11  -3 1081.73 239.931  11
  -1 -11  -3 1607.98 304.659   8
  -1 -11  -3 940.082 276.433   7
  -1 -11  -3 1602.29 267.236  16
  -1 -11  -4 3496.46 343.502   8
  -1 -11  -4 3910.94 346.873  27
  -1 -11  -4 2713.98 261.698  11
  -1 -11  -5-287.608 280.347   8
  -1 -11  -5 49.9820 329.896  25
  -1 -11  -6 1116.08 292.426   8
  -1 -11  -6 720.436 327.524  39
  -1 -11  -6 596.836 213.241  33
  -1 -11  -6 701.768 340.713  25
  -1 -11  -6 1022.12 249.963  27
  -1 -11  -7-169.778 281.437   8
  -1 -11  -7-159.319 299.639  39
  -1 -11  -7-59.6536 218.605  27
  -1 -11  -7 303.832 322.843  25
  -1 -11  -8 1058.08 295.660   8
  -1 -11  -8 545.485 210.781  27
  -1 -11  -8 1086.59 336.272  25
  -1 -11  -8 699.638 292.736  39
  -1 -11  -9 102.742 317.784  25
  -1 -11  -9 52.3254 259.741  39
  -1 -11 -10 221.769 313.168  25
  -1 -12   4-92.7227 153.220  16
  -1 -12   3 504.969 198.894  11
  -1 -12   3 953.371 189.244  16
  -1 -12   2 436.078 206.618  27
  -1 -12   2 185.887 198.879  11
  -1 -12   2 249.044 179.561  16
  -1 -12   1 218.757 225.061  27
  -1 -12   1 190.906 201.082  11
  -1 -12   1 396.487 189.377  16
  -1 -12   0 425.862 230.180  27
  -1 -12   0 286.283 203.304  11
  -1 -12   0 369.229 200.458  16
  -1 -12  -1 632.645 236.605  27
  -1 -12  -1 348.250 206.161  11
  -1 -12  -1 607.270 217.175  16
  -1 -12  -2 3975.55 302.194  27
  -1 -12  -2 3108.46 264.325  11
  -1 -12  -2 3861.33 296.312  16
  -1 -12  -3 708.116 238.569  27
  -1 -12  -3 843.103 204.530  11
  -1 -12  -4 217.169 281.405   8
  -1 -12  -4 174.338 321.834  25
  -1 -12  -4-41.0299 212.528  27
  -1 -12  -5 6884.01 373.513   8
  -1 -12  -5 6419.21 412.916  25
  -1 -12  -6 368.998 274.570   8
  -1 -12  -6 282.912 207.536  27
  -1 -12  -6 315.079 309.241  25
  -1 -12  -7 263.323 300.868  25
  -1 -12  -7 170.992 191.389  27
  -1 -12  -8 305.801 171.679  27
  -1 -12  -8 209.897 287.963  25
  -1 -12  -9-135.185 262.599  25
  -1 -13   0 184.365 172.589  16
  -1 -13   0 95.1361 182.292  27
  -1 -13  -1 737.453 203.566  27
  -1 -13  -2 1227.70 216.120  27
  -1 -13  -3 239.903 192.082  27
  -1 -13  -4 1869.75 214.253  27
  -1 -13  -5 3552.91 243.343  27
  -1 -13  -6-7.97963 161.645  27
  -1 -13  -6 525.491 261.815  25
   2 -12  -3 1841.39 195.701  27
   2 -12  -2 113.894 177.193  27
   2 -12  -1 970.392 206.497  27
   2 -12   0 1308.72 208.137  27
   2 -12   1 284.039 178.649  27
   2 -12   2-34.5616 159.984  27
   2 -11  -6 1165.04 268.274  39
   2 -11  -6 1233.34 282.815  25
   2 -11  -5 28.9914 231.825   8
   2 -11  -5 3.99130 268.939  39
   2 -11  -5 516.717 274.600  25
   2 -11  -4-321.139 246.539   8
   2 -11  -4 179.494 286.696  25
   2 -11  -4 166.435 210.387  27
   2 -11  -3 4147.77 317.285   7
   2 -11  -3 4803.07 318.205   8
   2 -11  -3 4259.78 300.199  27
   2 -11  -2 4064.02 310.893   8
   2 -11  -2 3732.10 313.587   7
   2 -11  -2 3175.21 291.645  27
   2 -11  -1 79.3133 263.495   7
   2 -11  -1 225.442 244.020  27
   2 -11   0 8419.63 409.945   7
   2 -11   0 7021.43 374.549  27
   2 -11   1 1971.62 299.084   7
   2 -11   1 1756.51 260.457  27
   2 -11   2 178.685 260.826   7
   2 -11   2 166.592 222.357  27
   2 -11   3 962.856 234.946  27
   2 -11   4 572.493 213.632  27
   2 -10  -8-105.448 246.206  39
   2 -10  -8 215.873 300.496  25
   2 -10  -7 5242.78 320.469   8
   2 -10  -7 6286.63 391.811  25
   2 -10  -6 7163.57 367.004   8
   2 -10  -6 6827.73 419.583  25
   2 -10  -5 23392.4 674.291   8
   2 -10  -5 22195.5 733.009  39
   2 -10  -4 13425.7 526.274   7
   2 -10  -4 14026.8 588.589  39
   2 -10  -4 14056.6 531.650  27
   2 -10  -3 874.040 290.213   8
   2 -10  -3 637.104 276.200   7
   2 -10  -3 548.151 258.060  27
   2 -10  -2 3294.32 332.668   8
   2 -10  -2 3036.37 323.753   7
   2 -10  -1 869.522 277.650   7
   2 -10  -1 543.030 306.816   8
  -2  10   0 580.433 296.430  12
   2 -10   0 371.740 276.775   7
   2 -10   1 4715.95 371.816   7
   2 -10   2 884.157 263.818  27
   2 -10   2 496.861 293.911   7
   2 -10   2 567.708 243.769  28
  -2  10  -2 432.782 294.255   4
   2 -10   3 1264.38 250.895  28
  -2  10  -3 860.765 296.795   4
   2 -10   3 1046.06 211.949  16
   2 -10   3 878.364 307.854   7
   2 -10   4-77.4815 228.381  28
  -2  10  -4-254.152 272.929   4
   2 -10   4-140.924 242.403  27
   2 -10   4-12.7016 181.496  16
   2 -10   4 213.284 262.633   7
   2 -10   5 129.305 231.003  27
  -2  10  -5-127.029 251.943   4
   2 -10   5-106.713 168.182  16
   2 -10   5 76.8681 214.591  28
   2 -10   6 824.399 207.976  27
   2 -10   6 1059.42 178.442  16
   2 -10   7 236.171 163.715  28
   2  -9  -9 1264.65 285.080  23
   2  -9  -9 1054.63 267.246  39
   2  -9  -8 2781.69 325.095  39
   2  -9  -8 3070.00 345.101  23
   2  -9  -8 4446.77 313.975   8
   2  -9  -8 3951.03 390.785  25
   2  -9  -7 13406.6 561.734  23
   2  -9  -7 14638.9 515.087   8
   2  -9  -7 15317.1 580.418  25
   2  -9  -6 3179.39 382.509  23
   2  -9  -6 2974.60 319.119   8
   2  -9  -5 16708.6 592.480   8
   2  -9  -4 179.912 278.469  27
   2  -9  -4 44.8832 284.142   8
   2  -9  -4 194.015 280.035   7
   2  -9  -3 2546.21 329.374  27
   2  -9  -3 1685.50 360.449  39
   2  -9  -3 1956.15 310.054   8
   2  -9  -3 1358.85 301.630   7
   2  -9  -2 14576.6 574.637  27
  -2   9   1 1756.10 342.525  12
   2  -9  -1 1148.21 312.554  27
  -2   9   0 33571.2 963.080  12
   2  -9   1 243.145 257.176  28
  -2   9  -1-447.102 309.755  12
  -2   9  -1-38.8589 293.910   4
   2  -9   2 6255.77 380.223  28
  -2   9  -2 6087.84 405.483   4
   2  -9   3 5519.07 372.555  28
  -2   9  -3 5555.85 393.282   4
  -2   9  -4 2399.26 305.631   4
   2  -9   4 2616.90 295.485   2
   2  -9   5 173.085 245.863  28
  -2   9  -5-227.930 267.338   4
   2  -9   5 341.437 253.138   2
   2  -9   6 2132.70 269.387  28
  -2   9  -6 1889.58 309.430   4
  -2   9  -7 7006.98 411.927   4
   2  -9   7 9714.34 391.701  28
   2  -9   8-224.350 194.335  28
   2  -9   8-188.708 184.063  14
   2  -8 -10-39.7498 271.925  23
   2  -8 -10 175.418 246.951  39
   2  -8 -10-3.21505 242.732  37
   2  -8  -9 1944.38 329.883  23
   2  -8  -9 1474.76 292.988  39
   2  -8  -9 2172.05 316.631  37
   2  -8  -8 154.721 314.197  37
   2  -8  -8 535.069 314.690  23
   2  -8  -8 438.748 276.161   8
   2  -8  -8 712.138 358.883  25
   2  -8  -7 34.2129 319.439  23
   2  -8  -7 285.794 283.317   8
   2  -8  -7 517.325 355.985  25
   2  -8  -6 681.289 293.998   8
   2  -8  -5 272.402 322.310  23
   2  -8  -5 96.8949 259.407  27
   2  -8  -4 391.445 326.486   8
   2  -8  -4 360.588 294.165   7
   2  -8  -4 563.284 285.695  27
   2  -8  -3 15174.6 569.162   8
   2  -8  -3 13391.4 548.270   7
   2  -8  -3 14195.3 553.727  27
   2  -8  -2 58803.5 1530.14  27
   2  -8  -2 59734.5 1512.05   8
  -2   8   2 59223.3 1496.75  12
   2  -8  -1 2374.16 347.795   8
  -2   8   1 2171.98 317.116  12
  -2   8   0 15450.5 571.844  12
   2  -8   0 15474.7 548.627  28
  -2   8  -1 14662.1 549.052  12
   2  -8   1 14542.5 529.633  28
   2  -8   1 14653.1 558.017   8
   2  -8   2 1288.45 268.674  28
  -2   8  -2 1599.51 314.838  12
   2  -8   2 1502.27 260.989   2
  -2   8  -3 12806.4 526.397  12
   2  -8   3 12517.1 506.963  28
   2  -8   3 12733.2 490.504   2
  -2   8  -3 11859.4 530.338   4
   2  -8   4 3128.31 323.065  28
   2  -8   5 248.836 249.755   2
  -2   8  -5 441.677 281.124   4
   2  -8   5 460.066 286.947  28
  -2   8  -6-39.6584 279.700   4
   2  -8   6 447.422 255.823   2
  -2   8  -7 256.919 286.277   4
   2  -8   7 244.425 236.834  28
  -2   8  -8 136.013 247.657   4
   2  -8   8-46.7897 225.233  28
   2  -8   9 125.476 210.508  28
   2  -8   9 192.998 197.561  14
   2  -7 -11 193.812 260.498  23
   2  -7 -11 190.353 241.922  37
   2  -7 -10 94.4874 300.883  23
   2  -7 -10 351.107 274.573  37
   2  -7 -10 82.2724 266.724  39
   2  -7  -9 1481.99 330.752  23
   2  -7  -8 3533.76 332.027   8
   2  -7  -8 3779.68 381.132  23
   2  -7  -8 3768.75 398.376  25
   2  -7  -7 11375.6 471.497   8
   2  -7  -7 11073.4 535.386  23
   2  -7  -6 25431.1 811.004  23
   2  -7  -5 50494.2 1307.26   8
   2  -7  -5 48075.8 1275.89  27
   2  -7  -5 50540.4 1318.45  23
   2  -7  -4-11.5518 267.301  27
   2  -7  -4 231.827 292.122  23
   2  -7  -4 50.2101 311.947   8
   2  -7  -4 207.400 276.307   7
   2  -7  -3 31398.8 903.981   8
  -2   7   3 30796.8 867.412  12
   2  -7  -3 31612.9 895.948  27
   2  -7  -3 32623.0 894.557  23
   2  -7  -2 814.086 301.532   8
  -2   7   2 1149.13 276.508  12
   2  -7  -1 4289.41 352.222   8
  -2   7   1 4365.78 317.745  12
  -2   7   0-99.9616 261.150  12
   2  -7   0 287.422 228.260  28
   2  -7   0 28.6997 205.194  16
   2  -7   0 4.57557 294.751   8
   2  -7   1 16925.8 555.699  28
  -2   7  -1 15680.7 565.015  12
   2  -7   1 17395.0 532.039   2
   2  -7   1 17298.1 576.329   8
  -2   7  -2 529.120 291.572  12
   2  -7   2 733.109 224.869   2
   2  -7   2 330.375 299.784   8
   2  -7   2 451.998 240.574  28
   2  -7   3 426.876 249.425  28
  -2   7  -3 305.578 296.014  12
   2  -7   3 355.574 239.178   2
   2  -7   4 759.711 274.022  28
  -2   7  -4 484.575 309.247  12
   2  -7   4 699.320 255.582   2
  -2   7  -4 567.740 287.124   4
   2  -7   5 613.898 267.349   2
  -2   7  -5 55.0348 301.425   4
   2  -7   5 388.739 273.255  28
   2  -7   6 1930.85 292.683   2
  -2   7  -6 1556.36 314.978   4
   2  -7   6 1877.02 321.935  28
   2  -7   7 1367.74 278.761   2
  -2   7  -7 1006.17 309.119   4
   2  -7   7 1401.21 326.992  28
  -2   7  -8 159.893 290.409   4
   2  -7   8 417.622 264.268  28
   2  -7   9 618.871 250.304  28
   2  -7   9 527.623 239.253  14
  -2   7 -10 441.554 202.048  22
   2  -7  10 360.112 208.545   3
   2  -7  10 384.857 201.182  14
   2  -6 -11 2880.19 348.296  23
   2  -6 -11 2363.76 303.419  37
   2  -6 -10 3125.28 374.712  23
   2  -6  -9 356.643 323.016  23
   2  -6  -8 16921.7 685.552  23
   2  -6  -8 18833.7 709.124  26
   2  -6  -7 3449.86 338.841   8
   2  -6  -7 2826.57 373.072  23
   2  -6  -7 3598.01 414.122   1
   2  -6  -7 4232.06 435.625  26
   2  -6  -6 386.589 310.937   8
   2  -6  -6 269.663 297.882  23
   2  -6  -6 540.942 365.431   1
   2  -6  -6 607.852 383.189  26
   2  -6  -5 3239.59 343.069   8
   2  -6  -5 2986.60 392.924   1
   2  -6  -5 3830.83 418.563  26
   2  -6  -5 3007.50 314.972  23
   2  -6  -5 3164.01 285.402  27
   2  -6  -4 26726.5 811.798   8
  -2   6   4 29014.5 790.317  12
   2  -6  -4 28201.9 836.620  26
   2  -6  -4 27705.4 791.936  27
   2  -6  -4 28005.2 803.932  23
   2  -6  -3 6032.74 367.412   8
  -2   6   3 6798.49 346.310  12
   2  -6  -3 6664.37 345.328  23
   2  -6  -3 6223.45 346.435  27
   2  -6  -2 48198.1 1249.72   8
  -2   6   2 47027.9 1222.35  12
  -2   6   1 28588.2 773.942  12
   2  -6  -1 28633.2 792.764   8
   2  -6   0 74940.2 1706.42   2
  -2   6   0 69337.3 1735.01  12
   2  -6   1 4085.01 242.309   2
  -2   6  -1 3931.73 299.223  12
   2  -6   2 130.520 214.824  28
   2  -6   2 207.114 191.057   2
  -2   6  -2 234.030 259.697  12
  -2   6  -3 9110.23 429.959  12
   2  -6   3 9184.74 398.258  28
   2  -6   3 9926.71 385.020   2
   2  -6   4 246.944 243.485  28
   2  -6   4 435.601 227.861   2
  -2   6  -4-44.8246 284.445  12
   2  -6   5-271.944 263.913  28
  -2   6  -5 31.4791 280.956   4
   2  -6   5 110.212 243.448   2
  -2   6  -5 173.001 298.234  12
   2  -6   6 1032.92 291.734  28
   2  -6   6 913.820 270.583   2
  -2   6  -6 633.987 309.510   4
   2  -6   7 1629.67 330.643  28
  -2   6  -8 57.4869 307.935   4
   2  -6   8-46.6841 262.710   2
   2  -6   8 302.862 301.089  28
  -2   6  -9 2347.33 317.439   4
   2  -6   9 3021.57 321.876  28
  -2   6 -10-117.976 215.565  22
   2  -6  10 357.325 242.906  14
   2  -6  10 124.031 256.113  28
  -2   6 -11-28.2065 175.359  22
   2  -5 -12 177.432 227.370  37
   2  -5 -11 9607.39 504.071  23
   2  -5 -10-28.5594 327.529  23
   2  -5 -10 4.45935 300.456   1
   2  -5 -10-250.615 356.339  26
   2  -5  -9 1731.50 332.937   1
   2  -5  -9 1648.41 412.588  26
   2  -5  -8 730.972 343.721  23
   2  -5  -8 520.206 386.858  26
   2  -5  -7 282.006 287.328   8
   2  -5  -7 723.035 329.768  23
   2  -5  -7 423.984 369.548   1
   2  -5  -7 766.078 373.731  26
   2  -5  -6 1901.89 311.866   8
   2  -5  -6 2193.46 380.954  26
   2  -5  -6 1550.02 302.387  23
   2  -5  -6 1867.28 367.132   1
  -2   5   5 476.281 277.470  12
   2  -5  -5 263.120 281.396   8
   2  -5  -5 57.7432 354.757  26
   2  -5  -5 266.888 252.626  23
   2  -5  -5 430.602 341.088   1
  -2   5   4 661.710 263.804  12
   2  -5  -4 648.752 275.762   8
   2  -5  -4 576.840 229.915  27
   2  -5  -4 664.197 228.898  23
   2  -5  -4 593.855 328.350   1
   2  -5  -3 28687.1 773.786  23
  -2   5   3 29416.5 778.086  12
   2  -5  -3 27455.8 788.435   8
   2  -5  -3 29780.1 797.198   1
  -2   5   2 1417.70 229.926  12
  -2   5   1 106281. 2526.95  12
   2  -5  -1 112952. 2519.66  16
   2  -5  -1 107992. 2516.91  23
   2  -5  -1 110409. 2502.95   2
  -2   5   0 4400.53 264.183  12
   2  -5   0 4329.49 215.854   2
  -2   5  -1 475.632 219.337  12
   2  -5   1 603.496 161.777   2
  -2   5  -2 16717.5 518.881  12
   2  -5   2 16363.9 477.580   2
  -2   5  -3 2571.56 275.200  12
   2  -5   3 2485.85 215.779   2
   2  -5   3 2203.07 239.516  28
   2  -5   4 394.845 231.720  28
  -2   5  -4 587.476 275.518  12
   2  -5   4 640.181 205.471   2
   2  -5   5 283.321 241.786  28
   2  -5   5 72.0713 215.194   2
  -2   5  -5 32.0075 276.249  12
   2  -5   6 3599.30 308.507   2
  -2   5  -6 3969.87 346.774   4
   2  -5   6 4136.12 341.533  28
   2  -5   7 11831.8 494.948   2
  -2   5  -7 11028.7 517.342   4
   2  -5   7 11263.5 507.819  28
   2  -5   8 13397.4 565.166  28
  -2   5  -9 1223.41 310.100   4
   2  -5   9 581.371 289.854   2
   2  -5   9 671.972 325.340  28
   2  -5  10 401.786 282.328  28
   2  -5  10 713.539 274.528  14
  -2   5 -11 663.170 217.178  22
   2  -5  11 531.654 243.660   3
   2  -5  11 568.796 224.706  14
  -2   5 -12-66.4834 153.224  22
   2  -4 -12 745.904 254.842  38
   2  -4 -11 661.319 266.126  19
   2  -4 -11 825.244 339.940  23
   2  -4 -11 1235.27 344.960  26
   2  -4 -11 1036.18 306.295   1
   2  -4 -10 10381.5 517.791  23
   2  -4 -10 10728.7 465.663   1
   2  -4  -9 2492.02 386.305  23
   2  -4  -9 2967.99 433.169  26
   2  -4  -9 2818.49 356.072   1
   2  -4  -8 1689.00 391.134  26
   2  -4  -8 1647.08 329.320  15
   2  -4  -8 1918.71 346.823  23
   2  -4  -8 2291.39 385.442   1
   2  -4  -7 5.77892 353.626  26
   2  -4  -7 255.719 296.877  15
   2  -4  -7 125.883 297.380  23
   2  -4  -7-153.206 357.993   1
   2  -4  -6 5203.49 344.086  23
   2  -4  -6 5379.16 401.077   1
   2  -4  -6 5294.04 346.248   8
   2  -4  -6 5026.18 356.273  15
  -2   4   5 2785.20 242.024   3
   2  -4  -5 2373.67 337.974   1
   2  -4  -5 2064.92 286.248  15
   2  -4  -5 2083.58 252.449  23
   2  -4  -5 2051.93 279.368   8
   2  -4  -4 23285.3 645.022  27
   2  -4  -4 22497.9 652.781  23
   2  -4  -4 22901.8 662.143   8
   2  -4  -4 22885.5 634.320  21
   2  -4  -4 23589.3 691.377   1
  -2   4   3 732.865 185.810   3
   2  -4  -3 1065.67 237.208   8
   2  -4  -3 1139.05 201.503  27
   2  -4  -2 99.3641 114.279  16
  -2   4   2-59.9354 156.457   3
   2  -4  -1 16320.9 436.962  16
   2  -4   0 3661.41 196.196   6
   2  -4   1 175985. 3972.12   2
  -2   4  -2 7446.10 321.341  12
   2  -4   2 8123.24 281.425   2
  -2   4  -3 12232.6 423.598  12
   2  -4   3 12448.8 383.784   2
  -2   4  -4 21409.6 646.758  12
   2  -4   4 22578.4 639.442  28
   2  -4   4 22118.4 608.668   2
  -2   4  -5 9436.87 423.113  12
   2  -4   5 10456.4 405.985  28
   2  -4   5 9598.18 374.058   2
   2  -4   6 332.892 226.809   2
  -2   4  -6 377.183 258.454   4
   2  -4   6 382.508 255.334  28
  -2   4  -7 414.467 282.989   4
   2  -4   7 464.208 259.442   2
   2  -4   7 55.5841 276.938  28
   2  -4   8 22859.8 766.471  28
  -2   4  -8 24351.5 773.018   4
   2  -4   8 23992.0 765.058   2
   2  -4   9 4729.14 393.408  28
   2  -4  10-81.4822 285.751  14
  -2   4 -11 1657.02 249.447  22
  -2   4 -12 445.982 190.767  22
   2  -3 -12 78.2217 227.536  19
   2  -3 -11 9227.06 468.877  26
   2  -3 -11 9350.81 433.127   1
   2  -3 -10 304.942 289.435  15
   2  -3 -10 277.069 322.696  23
   2  -3 -10 165.599 324.454   1
   2  -3  -9 8394.34 518.273  26
   2  -3  -9 8335.89 486.989  23
   2  -3  -9 9170.12 484.601  15
   2  -3  -8 824.802 375.679  26
   2  -3  -8 852.146 322.140  18
   2  -3  -8 1316.13 327.701  15
   2  -3  -8 939.847 315.445  23
   2  -3  -8 918.669 371.212   1
   2  -3  -7 2947.55 333.611  18
   2  -3  -7 2928.00 340.470  15
   2  -3  -7 3379.13 326.781  23
   2  -3  -6 17608.9 575.084  18
   2  -3  -6 18962.1 611.829  15
  -2   3   6 19561.0 573.236   3
   2  -3  -6 18227.1 572.024   8
   2  -3  -6 18639.3 590.832  23
   2  -3  -5 27409.0 768.649  15
   2  -3  -5 27534.1 750.934  23
  -2   3   5 28784.5 740.732   3
   2  -3  -5 26135.3 732.207   8
   2  -3  -4 68359.9 1592.14  30
   2  -3  -4 68681.6 1624.49  15
   2  -3  -4 65033.9 1581.17  27
   2  -3  -4 66283.9 1599.90   8
  -2   3   4 71380.6 1605.86   3
   2  -3  -3 6027.75 285.643  15
   2  -3  -3 5811.65 248.215  27
   2  -3  -3 5907.22 254.074  21
   2  -3  -3 5256.52 202.255  22
   2  -3  -3 5526.88 235.603  30
   2  -3  -3 5538.89 215.919   6
   2  -3  -2 6807.71 255.860  30
   2  -3  -2 7295.80 208.536  16
   2  -3  -2 6640.99 240.827   6
   2  -3  -1 43543.2 995.559  16
   2  -3  -1 42464.4 1025.24  30
  -2   3   1 42499.8 1030.86  12
   2  -3  -1 41970.7 1009.93   6
  -2   3   1 42831.9 1021.34   3
  -2   3   0 7951.86 292.039  12
   2  -3   0 7717.97 256.558   6
   2  -3   0 7682.67 284.655  26
   2  -3   0 8440.89 307.711   1
  -2   3  -1 4013.13 216.665  12
   2  -3   1 3795.74 189.823   2
  -2   3  -2 8999.06 237.115   9
  -2   3  -2 10169.6 322.184  12
   2  -3   3 639.072 151.075   2
   2  -3   4 248.121 191.357  28
  -2   3  -4 416.953 225.542  12
   2  -3   4 155.145 156.233   2
  -2   3  -5-26.3809 237.193  12
   2  -3   5-20.8121 178.755   2
   2  -3   6 280.244 229.829  28
   2  -3   6 457.847 206.908   2
  -2   3  -6 387.664 234.446   4
   2  -3   7 16.3694 260.108  28
   2  -3   7-44.8670 235.287   2
  -2   3  -7 313.841 262.172   4
   2  -3   8 1578.54 291.495   2
  -2   3  -8 1679.04 311.311   4
   2  -3   8 1645.03 310.856  28
   2  -3   9 4489.61 388.074  28
  -2   3  -9 4287.51 369.997  31
  -2   3  -9 4130.58 379.099   4
   2  -3   9 4650.97 374.051   2
  -2   3 -11 812.106 242.356  22
  -2   3 -12 457.385 201.829  22
   2  -3  12 447.857 251.189   3
  -2   3 -13 98.3897 155.397  22
   2  -2 -12 1675.67 250.874  19
   2  -2 -12 3080.92 287.476   1
   2  -2 -11 8973.79 444.379  15
   2  -2 -11 8995.36 481.605  26
   2  -2 -10 26503.2 777.230   1
   2  -2 -10 24034.7 793.599  15
   2  -2 -10 25447.5 836.774  26
   2  -2 -10 22949.6 795.037  23
   2  -2  -9 2960.29 367.124  23
   2  -2  -9 3422.43 376.186  18
   2  -2  -9 3789.18 383.107  15
   2  -2  -9 3304.44 432.914  26
   2  -2  -8 14977.4 568.299  23
   2  -2  -8 14915.5 588.840  15
   2  -2  -8 15199.3 553.577  18
  -2   2   8 14840.7 547.454   3
   2  -2  -7 8944.39 416.906  23
   2  -2  -7 8508.19 407.975  18
   2  -2  -7 8946.09 442.747  15
  -2   2   7 9130.60 392.691   3
   2  -2  -6 2568.06 256.628  23
  -2   2   6 2593.58 243.133   3
   2  -2  -6 2036.65 280.759  18
   2  -2  -6 2568.08 306.054  15
  -2   2   5 317.714 186.009   3
   2  -2  -4 24181.3 612.146  30
  -2   2   4 24536.9 633.151   3
   2  -2  -4 22516.2 589.811  22
   2  -2  -4 23797.5 600.604   6
   2  -2  -3 21337.2 565.970  15
   2  -2  -3 21124.2 536.652  30
   2  -2  -3 20430.6 520.488  27
   2  -2  -3 21183.2 550.614  21
   2  -2  -3 19885.8 506.891  22
   2  -2  -3 20534.2 526.457   6
   2  -2  -2 260478. 5835.46   6
   2  -2  -2 264042. 5843.93  30
   2  -2  -2 259846. 5809.63  33
   2  -2  -2 260354. 5845.74  15
   2  -2  -2 258577. 5818.16  22
  -2   2   2 264405. 5845.37   3
   2  -2  -1 73566.3 1686.36  16
   2  -2  -1 76157.6 1722.36  30
   2  -2  -1 75254.8 1714.03   6
  -2   2   1 76947.1 1720.62   3
   2  -2   0 302212. 6749.56  30
   2  -2   0 300678. 6740.45   6
  -2   2   0 305062. 6747.19   3
  -2   2   0 299172. 6747.64  12
   2  -2   1 41612.0 982.484   6
   2  -2   1 42179.6 993.087  30
  -2   2  -1 41955.0 991.870  12
   2  -2   2-17.9369 114.973   6
  -2   2  -2 121.089 157.739  12
   2  -2   2 1.71065 130.366   2
  -2   2  -3 2214.64 205.404  12
  -2   2  -3 2153.39 122.815   9
  -2   2  -4 32269.2 840.300  12
  -2   2  -4 34201.6 797.410   9
   2  -2   4 32578.7 833.659  28
   2  -2   4 33364.9 819.623   2
   2  -2   5 18230.5 523.105  28
   2  -2   5 17410.7 498.831   2
  -2   2  -6 26734.8 722.746   4
   2  -2   6 25916.7 707.174   2
   2  -2   7-112.622 252.708  28
   2  -2   7 208.397 214.036   2
  -2   2  -7 18.0535 241.952   4
   2  -2   8 4918.71 372.999  28
   2  -2   8 5208.33 327.396   2
  -2   2  -8 4957.33 356.873   4
  -2   2  -9 12449.9 533.483   4
  -2   2  -9 14006.1 562.124  31
   2  -2   9 13882.4 574.512  28
   2  -2   9 12798.7 544.616   2
  -2   2 -10 547.094 283.357  31
  -2   2 -10 147.530 259.460  22
  -2   2 -12 1742.52 241.878  22
  -2   2 -13 1321.11 198.185  22
   2  -1 -12 2399.81 275.092  15
   2  -1 -11-79.2552 282.384  15
   2  -1 -11 115.160 316.365   1
   2  -1 -11-288.191 349.922  26
   2  -1 -10 29723.4 880.506  18
   2  -1 -10 30412.8 883.421   1
   2  -1 -10 29746.3 936.293  26
   2  -1  -9 6896.94 424.705  18
   2  -1  -9 7295.50 464.311  15
  -2   1   9 6267.06 449.098   3
   2  -1  -9 6293.44 425.372  23
   2  -1  -8-150.422 305.309  18
  -2   1   8-269.281 290.169   3
   2  -1  -8 22.7217 278.180  23
   2  -1  -7 264.694 278.037  18
   2  -1  -7 525.669 237.398  20
   2  -1  -7 562.874 251.965  23
  -2   1   7 337.115 232.684   3
   2  -1  -6 12368.2 431.928  23
  -2   1   6 12401.0 436.209  14
  -2   1   6 12056.5 422.697   3
   2  -1  -5 3142.43 185.183  22
  -2   1   5 3113.50 224.688   3
   2  -1  -5 2971.13 197.693  30
  -2   1   4 14689.7 424.623   3
   2  -1  -4 13868.7 399.864  30
  -2   1   4 13903.4 424.823  14
   2  -1  -4 14185.1 380.440  22
   2  -1  -4 13495.7 407.124   8
   2  -1  -3 6045.17 223.783  30
  -2   1   3 6151.77 251.491  14
   2  -1  -3 5293.96 177.901  27
   2  -1  -3 6287.19 187.844  22
   2  -1  -3 6598.52 246.999  21
  -2   1   3 5764.53 243.124   3
   2  -1  -2 532.299 102.205  27
   2  -1  -2 609.615 80.0448  22
   2  -1  -2 670.382 155.060  21
   2  -1  -2 749.654 132.536  30
  -2   1   2 761.149 149.971   3
   2  -1  -1 3976.78 178.415  30
   2  -1  -1 3999.11 175.047   6
  -2   1   1 3972.38 175.047   3
   2  -1  -1 3956.77 187.587  15
  -2   1   0 252211. 5747.34   3
   2  -1   0 260403. 5746.00   6
   2  -1   0 258981. 5750.31  30
  -2   1  -1 21641.2 537.923  12
   2  -1   1 21594.6 504.902   1
   2  -1   1 22207.3 533.453  30
   2  -1   1 22154.0 525.399   6
  -2   1  -2 165957. 3741.02  12
   2  -1   2 166353. 3739.95   6
   2  -1   2 167793. 3749.28  30
   2  -1   3 7562.31 243.669   2
  -2   1  -3 6769.91 214.049   9
  -2   1  -3 7049.87 259.311  12
  -2   1  -3 6519.03 198.649  32
   2  -1   3 7025.29 231.864   6
  -2   1  -3 6951.43 176.249  17
  -2   1  -4 7196.88 231.452   9
  -2   1  -4 7528.80 284.952  12
   2  -1   4 7048.63 245.074   2
  -2   1  -4 6878.28 221.988  35
  -2   1  -4 6628.20 201.583  37
  -2   1  -5 3432.34 147.880  24
   2  -1   5 3585.46 204.570   2
  -2   1  -5 3638.63 189.530   9
  -2   1  -5 3827.30 251.764  12
   2  -1   5 3635.38 230.034  28
   2  -1   6 2609.25 211.110   2
  -2   1  -6 2417.21 233.196   4
   2  -1   6 2801.25 248.089  28
   2  -1   7 150.181 200.607   2
  -2   1  -7-204.731 232.553   4
  -2   1  -8 76257.0 1914.81   4
   2  -1   8 75613.3 1902.97   2
  -2   1  -8 85075.6 1954.44  10
   2  -1   8 83403.5 1969.46  28
  -2   1  -9 62743.0 1538.52  10
  -2   1  -9 56612.5 1544.02  31
  -2   1  -9 62255.8 1490.95  18
   2  -1   9 56319.5 1515.03   2
  -2   1 -10 261.663 261.008  22
  -2   1 -10 219.805 281.093  31
  -2   1 -10 425.283 331.567  10
  -2   1 -11 370.527 306.565  10
  -2   1 -11-152.641 259.280  22
  -2   1 -12 944.829 233.189  22
  -2   1 -12 966.395 282.047  15
  -2   1 -13 1778.26 224.717  22
   2   0 -12 1332.70 256.755  15
   2   0 -11 245.653 291.879  18
   2   0 -11 807.263 291.057  15
   2   0 -11 947.355 320.192   1
   2   0 -11 565.613 330.709  26
   2   0 -10 14986.3 554.497  18
   2   0 -10 15972.7 627.138  26
   2   0  -9 1100.92 335.718  18
   2   0  -8 12047.2 493.132  18
  -2   0   8 11548.4 522.142   3
  -2   0   7 7077.54 387.398  14
   2   0  -7 7532.43 360.077  20
  -2   0   7 6999.88 369.770   3
   2   0  -7 7637.47 364.562  23
  -2   0   6 6793.83 326.039  14
   2   0  -6 6600.74 309.088  23
   2   0  -6 6170.84 278.002  22
  -2   0   6 6054.21 316.633   3
   2   0  -5 48428.8 1160.77  22
  -2   0   5 49300.4 1197.27   3
   2   0  -5 47860.7 1187.20  30
  -2   0   4 12500.9 393.877   3
   2   0  -4 12326.0 392.452  30
   2   0  -4 12718.9 353.602  22
  -2   0   4 12806.4 395.507  14
  -2   0   3 54584.2 1249.91   3
   2   0  -3 55811.6 1252.30  30
   2   0  -3 50352.9 1197.25  29
  -2   0   3 55609.1 1247.75  14
   2   0  -3 52175.5 1208.88   8
  -2   0   2 15059.6 403.054   3
   2   0  -2 15175.4 405.922  30
   2   0  -2 14286.9 355.712  22
   2   0  -2 14396.9 404.638  21
  -2   0   2 15210.1 406.660  14
  -2   0   1 224.077 115.637   3
   2   0  -1-93.6607 125.009  30
   2   0  -1 117.075 139.490  21
   2   0  -1 87.2199 45.6599  22
  -2   0   1 81.6567 132.144  14
   2   0   0 298451. 6629.61  30
  -2   0   0 295928. 6626.40   3
  -2   0  -1 32748.2 772.976   3
   2   0   1 35912.1 778.753  30
   2   0   1 35022.6 774.458   6
  -2   0  -1 31430.2 747.698   5
  -2   0  -2 37807.7 875.713  12
   2   0   2 37486.0 875.605   6
   2   0   2 37614.3 880.270  30
  -2   0  -3 44.2292 165.556  36
  -2   0  -3 99.6034 118.085  32
  -2   0  -3 5.85936 148.962  12
  -2   0  -3 58.1810 76.4388  17
  -2   0  -3 36.2960 103.321   9
   2   0   3 40.0796 108.437   6
   2   0   3 257.780 128.633   2
   2   0   4 116516. 2596.14   2
  -2   0  -4 116393. 2597.78  35
  -2   0  -4 111838. 2588.78  32
  -2   0  -4 119985. 2603.30  12
  -2   0  -4 113280. 2600.34   9
  -2   0  -4 108382. 2598.39  23
  -2   0  -4 117803. 2586.23  17
  -2   0  -5 161832. 3684.93  32
   2   0   5 168141. 3703.85  28
  -2   0  -5 159026. 3691.18  23
   2   0   5 166927. 3690.62   2
  -2   0  -6 110219. 2569.44  24
   2   0   6 115539. 2601.09  28
   2   0   6 112592. 2573.10   2
   2   0   7 31175.4 830.860   2
  -2   0  -7 32048.8 833.867   4
  -2   0  -8 19459.5 591.512  18
   2   0   8 17998.5 590.349   2
  -2   0  -8 18662.0 622.881  31
  -2   0  -9 10620.2 484.332  10
  -2   0  -9 10732.4 455.005  18
  -2   0  -9 9587.31 457.866  31
  -2   0  -9 8943.10 423.811  22
  -2   0 -10 38174.8 1091.57  31
  -2   0 -10 35935.2 1059.66  22
  -2   0 -11 10204.4 478.016  22
  -2   0 -11 12547.1 523.657  10
  -2   0 -12 8236.02 424.354  15
  -2   0 -12 7932.76 398.177  19
  -2   0 -12 7316.14 384.319  22
  -2   0 -13 927.038 249.938  15
  -2   0 -13 871.956 252.576  19
  -2   0 -13 1007.51 213.081  22
  -2   0 -14 153.191 149.663  22
   2   1 -12 1313.80 244.390  15
   2   1 -11-60.7711 299.985   1
  -2  -1  11 20.1079 309.166   3
   2   1 -11 402.825 289.497  18
   2   1 -11 212.949 277.418  15
  -2  -1  10 188.649 341.465   3
   2   1 -10 455.171 294.581  18
   2   1  -9 18449.2 637.296  18
  -2  -1   8-91.1329 330.418  14
  -2  -1   8-87.4383 295.920   3
   2   1  -8-261.167 269.261  20
  -2  -1   7 104.642 275.792  14
  -2  -1   7 183.053 251.372   3
   2   1  -7 272.039 250.049  20
   2   1  -7 266.390 208.010  22
  -2  -1   6 15.2480 250.637  14
  -2  -1   6 444.365 230.726   3
   2   1  -6-46.0622 235.709  20
   2   1  -6 135.857 208.201  23
  -2  -1   5 102324. 2412.53   3
  -2  -1   5 103807. 2414.55  14
  -2  -1   4 56655.8 1351.20   3
  -2  -1   4 55338.1 1346.39  14
   2   1  -3 31809.5 689.286  29
  -2  -1   3 34853.1 767.363  14
  -2  -1   2 24057.4 594.679  14
  -2  -1   2 22499.2 585.264   3
  -2  -1   1 6220.77 223.810  14
  -2  -1   1 5881.24 208.149   3
  -2  -1   0 992136. 22061.0  14
  -2  -1   0 988953. 22047.5  11
   2   1   0 999999. 22061.6  21
  -2  -1   0 993561. 22056.8   3
  -2  -1  -1 298798. 6659.14   5
   2   1   1 305253. 6667.75  30
  -2  -1  -1 298991. 6662.00  11
  -2  -1  -1 296993. 6659.52  27
  -2  -1  -1 299039. 6651.73  22
  -2  -1  -1 297098. 6659.10   3
   2   1   2 127357. 2890.66   6
  -2  -1  -2 128046. 2888.90   5
  -2  -1  -2 125342. 2890.05  33
  -2  -1  -2 133784. 2896.57  37
   2   1   2 134125. 2891.30  30
  -2  -1  -2 125811. 2880.60  12
  -2  -1  -2 123987. 2894.03  27
  -2  -1  -2 125047. 2886.96  22
  -2  -1  -2 136511. 2912.93  23
  -2  -1  -2 132170. 2877.85  15
   2   1   3 27075.6 627.172   6
  -2  -1  -3 25713.3 638.307  33
   2   1   3 27022.4 629.580  30
  -2  -1  -3 27563.5 624.372  12
  -2  -1  -3 27669.5 639.584   9
  -2  -1  -3 25533.7 646.442  27
  -2  -1  -3 25770.1 655.299  23
  -2  -1  -3 27795.6 636.413  17
  -2  -1  -4-29.1354 151.361   1
   2   1   4 29.0318 117.037   2
  -2  -1  -4 46.4016 113.535  33
  -2  -1  -4 82.6930 126.851  35
  -2  -1  -4-76.0011 168.028  36
  -2  -1  -4 99.5934 139.370  32
  -2  -1  -4-27.1369 114.014   9
  -2  -1  -4 74.6806 195.540  26
  -2  -1  -4-38.1322 202.790  25
   2   1   4 5.00656 139.406  28
  -2  -1  -4-129.812 167.027  23
  -2  -1  -4-64.2522 108.644  17
  -2  -1  -5 138569. 3018.95   4
   2   1   5 132378. 3017.29   2
  -2  -1  -5 134373. 3017.99   1
  -2  -1  -5 125748. 3008.67  39
  -2  -1  -5 136729. 3031.13  32
   2   1   5 137026. 3032.71  28
  -2  -1  -5 138339. 3041.25  23
  -2  -1  -5 132560. 3035.78  18
  -2  -1  -5 134297. 3034.36  17
   2   1   6 645.698 223.650  28
  -2  -1  -6 571.585 181.288  31
  -2  -1  -6 669.085 190.169  32
  -2  -1  -6 423.399 154.995  24
  -2  -1  -6 592.612 205.244  23
  -2  -1  -6 445.528 161.162   9
   2   1   6 363.379 167.510   2
  -2  -1  -6 543.313 158.741   4
  -2  -1  -7 9312.79 346.571  34
  -2  -1  -7 10368.4 401.183  10
  -2  -1  -7 8696.02 367.723  23
  -2  -1  -7 9626.68 355.022  22
  -2  -1  -7 10031.2 394.516  13
  -2  -1  -7 10290.8 388.742  18
  -2  -1  -8 12099.4 457.177  31
  -2  -1  -8 10994.3 420.650  34
  -2  -1  -8 12052.5 470.359  10
  -2  -1  -8 10427.5 414.507  22
  -2  -1  -8 11612.9 448.248  18
  -2  -1  -8 11557.1 437.759  13
  -2  -1  -9 49372.2 1258.02  10
  -2  -1  -9 47422.1 1266.93  31
  -2  -1  -9 48810.1 1228.03  18
  -2  -1 -10 8756.88 423.593  22
  -2  -1 -10 9935.47 491.268  10
  -2  -1 -11 5461.30 410.748  15
  -2  -1 -11 4982.12 352.285  22
  -2  -1 -12 956.091 298.616  15
  -2  -1 -12 671.064 238.145  22
  -2  -1 -12 917.426 291.743  19
  -2  -1 -13-418.870 250.529  15
  -2  -1 -13 93.3573 253.125  19
  -2  -1 -13 20.1091 200.234  22
  -2  -1 -14 439.776 160.467  22
   2   2 -12 449.906 214.381  15
  -2  -2  11 321.547 277.484   3
   2   2 -11 395.485 286.823  18
  -2  -2  10 354.659 294.636   3
   2   2 -10 376.516 292.492  18
   2   2  -9 4192.34 370.850  18
  -2  -2   9 3891.74 427.595  14
  -2  -2   8 13485.6 599.266  14
  -2  -2   8 13614.8 569.098   3
   2   2  -8 15307.2 536.413  22
   2   2  -8 14432.4 531.097  20
  -2  -2   7 539.332 294.029  14
  -2  -2   7 421.532 266.968   3
   2   2  -7 623.448 265.047  20
  -2  -2   6 3338.83 303.274  14
  -2  -2   6 2772.52 272.161   3
   2   2  -6 3416.54 281.762  20
  -2  -2   5 23310.2 664.624  14
   2   2  -5 23104.2 643.427  20
  -2  -2   5 21653.3 643.690   3
  -2  -2   4 9901.77 373.079  28
  -2  -2   3 142018. 3205.80  14
  -2  -2   3 138932. 3202.54  28
  -2  -2   2 20205.7 534.746  14
  -2  -2   2 20368.5 535.993  28
  -2  -2   1 574982. 12592.1  14
  -2  -2   1 551438. 12552.0  27
  -2  -2   0 111414. 2507.70  27
  -2  -2   0 113495. 2527.48  14
  -2  -2   0 111709. 2521.08   3
  -2  -2  -1 165664. 3747.16  16
  -2  -2  -1 168526. 3745.71  14
  -2  -2  -1 168910. 3751.70  11
  -2  -2  -1 163741. 3750.75  25
  -2  -2  -1 170903. 3744.98  27
  -2  -2  -1 167656. 3746.13  22
  -2  -2  -1 166680. 3737.46   3
  -2  -2  -2 154613. 3355.29   8
  -2  -2  -2 145054. 3352.50   5
  -2  -2  -2 149180. 3357.09  38
  -2  -2  -2 152199. 3361.12  37
  -2  -2  -2 156416. 3363.64  39
   2   2   2 151313. 3346.18  30
  -2  -2  -2 147357. 3355.13  31
  -2  -2  -2 147830. 3355.19  11
  -2  -2  -2 147512. 3353.02  27
  -2  -2  -2 151366. 3361.26  25
  -2  -2  -2 155573. 3364.58  23
  -2  -2  -2 147800. 3351.49  22
   2   2   2 147663. 3337.15  21
  -2  -2  -2 148482. 3357.36  19
  -2  -2  -2 144463. 3351.39  16
  -2  -2  -3 76955.0 1748.80   5
   2   2   3 76184.9 1724.77   6
  -2  -2  -3 76789.6 1750.58   8
  -2  -2  -3 74901.2 1751.29  35
  -2  -2  -3 78601.2 1750.38  39
   2   2   3 77377.1 1720.22  30
  -2  -2  -3 75553.9 1755.20  31
  -2  -2  -3 76832.3 1749.21  11
  -2  -2  -3 75548.9 1744.86   9
  -2  -2  -3 75708.6 1749.64  27
  -2  -2  -3 76773.4 1761.52  25
  -2  -2  -3 75614.4 1747.70  22
  -2  -2  -3 78069.6 1753.89  19
  -2  -2  -3 79185.9 1757.40  23
  -2  -2  -3 77939.9 1751.58  17
  -2  -2  -3 74989.5 1743.56  15
  -2  -2  -4 31885.0 766.286   8
   2   2   4 29766.8 724.493   2
  -2  -2  -4 30079.9 711.802   4
  -2  -2  -4 29783.2 754.804  36
  -2  -2  -4 31899.6 754.840  32
  -2  -2  -4 31377.8 754.892  33
  -2  -2  -4 31417.4 758.153  35
  -2  -2  -4 31206.8 750.570  39
   2   2   4 32078.6 720.455  28
  -2  -2  -4 30463.4 765.991  31
  -2  -2  -4 31507.7 766.094  10
  -2  -2  -4 31510.4 753.542   9
  -2  -2  -4 31167.6 759.113  27
  -2  -2  -4 32136.3 779.525  25
  -2  -2  -4 31709.5 770.380  26
  -2  -2  -4 32719.9 760.462  22
  -2  -2  -4 33596.8 770.748  23
  -2  -2  -4 32232.3 758.690  17
  -2  -2  -5 57335.8 1401.50   4
   2   2   5 63696.0 1417.94   2
  -2  -2  -5 64712.4 1441.98   1
  -2  -2  -5 64482.4 1446.49  32
  -2  -2  -5 62879.7 1448.53  33
  -2  -2  -5 62009.7 1447.18  36
   2   2   5 60414.4 1407.60  28
  -2  -2  -5 64503.3 1467.98  31
  -2  -2  -5 61233.7 1455.10  26
  -2  -2  -5 65375.9 1453.41  27
  -2  -2  -5 59793.4 1463.32  25
  -2  -2  -5 64782.7 1456.21  22
  -2  -2  -5 64463.2 1456.37  23
  -2  -2  -5 64117.8 1456.14  17
   2   2   6 134433. 3025.14   2
  -2  -2  -6 132336. 3050.00  32
  -2  -2  -6 133881. 3054.11  36
  -2  -2  -6 138297. 3082.43  31
  -2  -2  -6 140899. 3056.29  26
  -2  -2  -6 125081. 3065.24  25
  -2  -2  -6 135941. 3056.17  27
  -2  -2  -6 130778. 3058.88  24
  -2  -2  -6 125429. 3056.41   9
  -2  -2  -6 140718. 3072.66  10
  -2  -2  -6 128124. 3057.96  23
  -2  -2  -6 141547. 3060.99  18
  -2  -2  -7 6795.96 338.125  18
  -2  -2  -7 6947.87 338.443  13
  -2  -2  -7 6460.44 329.582  10
  -2  -2  -7 5663.38 292.372  24
  -2  -2  -7 6460.92 286.586  22
  -2  -2  -7 7018.19 342.993   1
  -2  -2  -8-88.1013 218.416  31
  -2  -2  -8-256.175 232.239  24
  -2  -2  -8-90.5300 227.681  34
  -2  -2  -8 101.607 187.041  22
  -2  -2  -8 393.772 265.336  23
  -2  -2  -8 159.758 260.098  10
  -2  -2  -8-11.5317 271.592  13
  -2  -2  -9 479.513 291.053  23
  -2  -2  -9 368.628 214.158  22
  -2  -2  -9 76.2025 341.126  26
  -2  -2  -9 311.744 302.097  10
  -2  -2  -9 433.995 302.536  13
  -2  -2 -10 10104.8 444.481  22
  -2  -2 -10 10499.7 494.248  15
  -2  -2 -10 11284.6 521.793  10
  -2  -2 -11 23768.1 782.887  15
  -2  -2 -11 24458.6 758.217  22
  -2  -2 -12 11459.3 491.387  15
  -2  -2 -12 11066.4 465.064  19
  -2  -2 -12 10731.0 461.968  22
  -2  -2 -13 2258.82 288.521  15
  -2  -2 -13 1975.16 238.009  22
  -2  -2 -13 2223.16 285.548  19
  -2  -2 -14 491.670 214.031  19
  -2  -2 -14 118.668 161.147  22
   2   3 -11-149.882 278.249  18
  -2  -3  11 272.674 246.564   3
  -2  -3  10 580.779 305.076  14
   2   3 -10 1224.71 295.836  18
  -2  -3  10 747.493 268.573   3
  -2  -3   9 137.246 255.172   3
  -2  -3   8 8531.26 470.349  14
  -2  -3   8 7745.63 441.209   3
  -2  -3   7 70.2569 247.184   3
  -2  -3   7-189.956 275.820  14
   2   3  -7-30.7694 264.469  20
  -2  -3   6 1551.89 240.051   3
   2   3  -6 1807.17 272.709  20
  -2  -3   6 1692.91 271.509  14
   2   3  -5 60780.4 1487.51  20
  -2  -3   5 59512.1 1510.05  14
  -2  -3   5 63169.6 1516.94  28
   2   3  -4 3838.74 261.440  20
  -2  -3   4 3905.49 266.364  14
   2   3  -3 76097.4 1751.55   4
  -2  -3   3 73427.8 1750.39  28
  -2  -3   2 89137.4 2050.35  28
  -2  -3   1 10272.5 306.879   7
   2   3  -1 11284.2 327.743   4
  -2  -3   1 10930.8 323.177  28
  -2  -3   0 184038. 4221.50  27
  -2  -3   0 195615. 4228.44  28
   2   3   0 196779. 4229.94   4
  -2  -3   0 188466. 4225.62   7
  -2  -3   0 182225. 4214.09   8
  -2  -3  -1 91195.8 2024.26   8
  -2  -3  -1 91480.7 2029.08   7
  -2  -3  -1 85862.5 2007.50   3
  -2  -3  -1 92498.5 2047.04  39
  -2  -3  -1 90481.7 2019.20  28
  -2  -3  -1 86469.3 2024.35  29
  -2  -3  -1 91510.6 2029.56  25
  -2  -3  -1 88724.1 2027.28  27
  -2  -3  -1 87424.0 2037.15  23
  -2  -3  -1 89755.0 2019.74  14
  -2  -3  -1 90619.9 2019.22  13
  -2  -3  -2 52851.7 1249.32   5
  -2  -3  -2 59377.0 1255.45   8
  -2  -3  -2 50191.2 1207.43   3
  -2  -3  -2 56262.6 1265.31  38
  -2  -3  -2 57923.1 1262.10  39
  -2  -3  -2 56891.1 1266.23  37
  -2  -3  -2 57157.4 1254.50  35
  -2  -3  -2 55205.9 1239.75  10
  -2  -3  -2 55709.5 1254.81  11
  -2  -3  -2 60449.0 1265.18  25
  -2  -3  -2 56081.5 1254.39  27
  -2  -3  -2 57498.0 1260.58  23
  -2  -3  -2 55611.7 1262.21  19
  -2  -3  -2 56029.6 1253.47  22
  -2  -3  -2 54996.9 1252.28  16
  -2  -3  -2 52380.9 1222.56  14
  -2  -3  -2 58887.1 1257.18  13
  -2  -3  -3 59557.6 1371.82   8
  -2  -3  -3 61700.2 1376.63   5
  -2  -3  -3 61420.3 1374.76  39
  -2  -3  -3 58986.1 1373.68  35
  -2  -3  -3 58865.6 1380.82  37
   2   3   3 54536.4 1338.02  30
  -2  -3  -3 60381.6 1365.62   9
  -2  -3  -3 61653.6 1374.71  11
  -2  -3  -3 59953.3 1369.90  10
  -2  -3  -3 59663.2 1373.10  27
  -2  -3  -3 59381.9 1382.58  25
  -2  -3  -3 61060.5 1376.66  23
  -2  -3  -3 60449.4 1380.45  19
  -2  -3  -3 60938.6 1375.02  22
  -2  -3  -3 57824.4 1376.52  17
  -2  -3  -3 60463.9 1377.68  13
  -2  -3  -3 60474.8 1374.17  16
  -2  -3  -4 39708.8 891.560   8
  -2  -3  -4 39215.1 884.049  32
  -2  -3  -4 35032.6 882.054  35
  -2  -3  -4 40123.3 887.129  11
  -2  -3  -4 40374.7 898.193  10
  -2  -3  -4 38014.1 883.568   9
  -2  -3  -4 40581.8 892.185   1
  -2  -3  -4 40654.8 909.947  25
  -2  -3  -4 38831.3 889.434  27
  -2  -3  -4 38766.4 897.474  19
  -2  -3  -4 40155.0 894.980  23
  -2  -3  -4 40629.8 895.164  22
  -2  -3  -4 39412.2 896.650  15
  -2  -3  -4 37583.5 893.277  17
  -2  -3  -4 41066.4 901.840  13
  -2  -3  -5 11802.2 353.025  33
  -2  -3  -5 11085.0 364.726  36
  -2  -3  -5 11690.7 355.777  32
  -2  -3  -5 10493.9 353.587   9
  -2  -3  -5 12278.7 405.761  25
  -2  -3  -5 11887.2 358.688  27
  -2  -3  -5 12981.1 402.742  26
  -2  -3  -5 11768.5 367.337  23
  -2  -3  -5 12104.2 361.636  22
  -2  -3  -5 12078.7 380.186  15
  -2  -3  -5 12383.7 389.103  13
  -2  -3  -5 11026.6 364.623  17
  -2  -3  -6 2370.91 182.309  33
  -2  -3  -6 2434.53 213.019  32
  -2  -3  -6 2250.25 235.125  36
  -2  -3  -6 2342.91 190.185   9
  -2  -3  -6 2434.23 237.501  10
  -2  -3  -6 2781.28 274.195   1
  -2  -3  -6 2620.55 268.677  26
  -2  -3  -6 2396.88 198.702  27
  -2  -3  -6 2309.75 272.376  25
  -2  -3  -6 2411.73 207.262  17
  -2  -3  -6 2426.42 242.828   8
  -2  -3  -7 3614.74 306.617   1
  -2  -3  -7 3895.34 279.852  10
  -2  -3  -7 3276.23 258.143  32
  -2  -3  -7 3417.95 224.511  33
  -2  -3  -7 2905.09 242.680  24
  -2  -3  -7 3237.82 322.618  25
  -2  -3  -7 3470.44 275.176  23
  -2  -3  -7 3571.01 231.290  22
  -2  -3  -7 3510.11 291.816  13
  -2  -3  -7 3335.61 270.756  15
  -2  -3  -8 436.908 286.081  13
  -2  -3  -8 413.268 259.579  10
  -2  -3  -8 670.956 240.286  34
  -2  -3  -8 185.568 323.986  25
  -2  -3  -8 696.810 315.596  26
  -2  -3  -8 208.139 223.990  24
  -2  -3  -8 590.893 196.211  22
  -2  -3  -8 519.194 272.122  23
  -2  -3  -8 676.190 260.617  15
  -2  -3  -9 662.848 322.848   1
  -2  -3  -9 876.237 280.021  34
  -2  -3  -9 681.272 304.613  10
  -2  -3  -9 557.283 307.267  13
  -2  -3  -9 507.954 349.385  26
  -2  -3  -9 721.627 222.103  22
  -2  -3  -9 623.157 297.884  23
  -2  -3  -9 1055.59 290.068  15
  -2  -3 -10 48228.0 1301.30  22
  -2  -3 -10 47459.2 1326.46  23
  -2  -3 -10 49679.9 1314.68  15
  -2  -3 -11 9288.19 468.293  19
  -2  -3 -11 9455.19 439.500  22
  -2  -3 -11 9522.15 475.631  29
  -2  -3 -11 9000.99 466.851  15
  -2  -3 -12 3040.61 330.363  15
  -2  -3 -12 2960.48 328.664  19
  -2  -3 -12 3241.27 288.931  22
  -2  -3 -13 111.481 262.003  19
  -2  -3 -13-44.3984 197.585  22
  -2  -3 -14 686.201 225.011  19
  -2  -3 -14 518.519 165.330  22
  -2  -3 -14 658.844 259.777  38
   2   4 -11 536.287 280.873  18
  -2  -4  11 598.060 222.248   3
  -2  -4  10 793.020 267.901  14
   2   4 -10 1429.40 296.607  18
  -2  -4  10 821.126 249.688   3
  -2  -4   9 3812.89 330.686   3
   2   4  -9 4945.89 357.919  18
   2   4  -9 4361.89 328.565  22
  -2  -4   8-161.744 292.716  14
  -2  -4   7 1348.11 270.308   3
  -2  -4   7 1079.71 281.948  14
   2   4  -6 2920.29 299.925  20
  -2  -4   6 2559.88 294.477  14
  -2  -4   6 2235.50 301.039  28
   2   4  -5 4039.32 302.745  20
  -2  -4   5 3853.40 293.497  14
  -2  -4   5 4191.70 295.226  28
   2   4  -4 28069.9 748.861  20
  -2  -4   4 26158.7 735.615  28
   2   4  -4 27518.4 741.629   4
   2   4  -3 16619.0 494.795  20
   2   4  -3 17044.6 487.898   4
  -2  -4   2 79131.7 1863.79  28
  -2  -4   2 78145.8 1834.83   7
   2   4  -1 58228.4 1374.18  20
  -2  -4   1 58460.8 1366.52  28
  -2  -4   1 58509.8 1351.91   7
  -2  -4   0 77268.7 1743.33  28
  -2  -4   0 77205.7 1727.47  35
   2   4   0 73557.0 1746.63  20
  -2  -4   0 75020.5 1740.23   7
   2   4   0 77768.5 1747.13   4
  -2  -4   0 75018.5 1726.97   8
   2   4   1 243621. 5505.98   4
  -2  -4  -1 246337. 5508.32   8
  -2  -4  -1 246613. 5518.47   7
  -2  -4  -1 252849. 5532.05  39
  -2  -4  -1 249232. 5510.18  35
  -2  -4  -1 242928. 5504.90  28
  -2  -4  -1 244650. 5513.19  25
  -2  -4  -1 249472. 5522.41  27
  -2  -4  -1 240919. 5520.39  23
   2   4   1 254358. 5513.06  20
  -2  -4  -1 242514. 5504.79  13
  -2  -4  -2 356913. 7947.24   5
  -2  -4  -2 357409. 7937.22   8
  -2  -4  -2 360938. 7944.59   7
  -2  -4  -2 352825. 7940.00  35
  -2  -4  -2 351858. 7954.66  38
  -2  -4  -2 353635. 7954.51  37
  -2  -4  -2 363322. 7949.21  39
  -2  -4  -2 353015. 7916.26  28
  -2  -4  -2 352484. 7949.75  29
  -2  -4  -2 360906. 7930.22   9
  -2  -4  -2 355729. 7944.99  25
  -2  -4  -2 364121. 7949.87  27
  -2  -4  -2 356152. 7944.49  23
  -2  -4  -2 356557. 7949.59  22
  -2  -4  -2 354407. 7935.99  13
  -2  -4  -2 363291. 7953.32  17
  -2  -4  -2 346371. 7916.37  14
  -2  -4  -2 352655. 7948.43  16
  -2  -4  -3 571.908 176.689   8
  -2  -4  -3 625.003 128.196   5
  -2  -4  -3 632.758 163.977   7
   2   4   3 270.297 58.6225   2
  -2  -4  -3 668.553 191.913  38
  -2  -4  -3 601.913 186.390  37
  -2  -4  -3 454.113 132.061  35
  -2  -4  -3 484.716 156.517  39
  -2  -4  -3 612.197 156.310  29
  -2  -4  -3 593.089 191.204  25
  -2  -4  -3 794.345 155.829  27
  -2  -4  -3 629.671 125.227   9
  -2  -4  -3 709.373 191.109  13
  -2  -4  -3 697.411 144.389  11
  -2  -4  -3 588.683 162.599  23
  -2  -4  -3 529.964 208.976  19
  -2  -4  -3 523.601 136.383  22
  -2  -4  -3 613.839 136.598  17
  -2  -4  -3 582.662 127.325  16
  -2  -4  -4 53899.4 1250.27  32
  -2  -4  -4 53953.1 1268.16  25
  -2  -4  -4 53625.8 1257.47  27
  -2  -4  -4 54695.7 1260.29  23
  -2  -4  -4 52591.6 1261.60  19
  -2  -4  -4 55712.9 1262.97  22
  -2  -4  -4 54467.0 1263.09  13
  -2  -4  -4 54216.4 1258.80  16
  -2  -4  -5 230.603 197.176  15
  -2  -4  -5 149.584 159.838  32
  -2  -4  -5 236.800 146.326  11
  -2  -4  -5 250.792 208.897  10
  -2  -4  -5 233.147 148.955   9
  -2  -4  -5 244.417 163.528  27
  -2  -4  -5 219.105 229.256  25
  -2  -4  -5 88.1034 173.250  23
  -2  -4  -5 136.753 198.105   8
  -2  -4  -6 123.310 182.026  17
  -2  -4  -6 407.319 226.282  15
  -2  -4  -6-46.2488 234.699  13
  -2  -4  -6 3.51653 221.471  10
  -2  -4  -6 101.152 258.043   1
  -2  -4  -6-91.0960 177.098  24
  -2  -4  -6 94.8224 172.180  22
  -2  -4  -6 337.000 207.099  23
  -2  -4  -6-40.6751 234.040  19
  -2  -4  -6-88.8098 219.164   8
  -2  -4  -7 9762.48 392.126   8
  -2  -4  -7 10050.3 404.570   1
  -2  -4  -7 9251.20 393.389  10
  -2  -4  -7 9129.08 378.997  34
  -2  -4  -7 10298.8 392.360  36
  -2  -4  -7 9340.96 371.213  32
  -2  -4  -7 9282.22 349.685  33
  -2  -4  -7 9452.43 356.899  27
  -2  -4  -7 10214.3 446.702  25
  -2  -4  -7 8037.33 372.016  24
  -2  -4  -7 10579.1 439.762  26
  -2  -4  -7 9843.98 368.002  22
  -2  -4  -7 9653.42 393.668  23
  -2  -4  -7 8147.06 376.805  17
  -2  -4  -7 9308.42 404.219  13
  -2  -4  -7 9652.90 394.459  15
  -2  -4  -8 40163.0 1079.42  32
  -2  -4  -8 39139.0 1098.23  34
  -2  -4  -8 44869.5 1084.51   1
  -2  -4  -8 40181.6 1066.89  27
  -2  -4  -8 41833.6 1120.62  25
  -2  -4  -8 37116.1 1106.74  24
  -2  -4  -8 44460.0 1124.64  26
  -2  -4  -8 44428.2 1118.16  23
  -2  -4  -8 42191.6 1088.64  22
  -2  -4  -8 42248.1 1099.31  15
  -2  -4  -8 42272.8 1099.43  13
  -2  -4  -9 19883.0 715.739  34
  -2  -4  -9 22435.5 718.188  29
  -2  -4  -9 23560.7 699.935   1
  -2  -4  -9 22418.4 744.639  25
  -2  -4  -9 23117.4 736.539  23
  -2  -4  -9 21519.0 680.987  22
  -2  -4  -9 22539.8 705.536  15
  -2  -4  -9 22556.9 710.737  13
  -2  -4 -10 15453.1 623.062  23
  -2  -4 -10 15949.2 571.519  22
  -2  -4 -10 16493.7 583.786  19
  -2  -4 -10 16172.1 608.758  29
  -2  -4 -10 16557.9 601.243  15
  -2  -4 -11 5692.49 402.945  19
  -2  -4 -11 4692.48 435.561  23
  -2  -4 -11 5679.43 353.431  22
  -2  -4 -11 5924.28 406.971  29
  -2  -4 -11 5743.12 396.309  15
  -2  -4 -12 76.9557 274.355  29
  -2  -4 -12 456.230 280.524  19
  -2  -4 -12 59.9445 220.201  22
  -2  -4 -13 862.696 208.747  22
  -2  -4 -13 908.595 262.157  19
  -2  -4 -14 903.825 224.576  19
  -2  -4 -14 920.224 168.332  22
  -2  -4 -14 514.816 261.362  38
  -2  -5  10-60.4011 226.206   3
   2   5 -10 313.709 275.567  18
  -2  -5  10-194.354 229.014  14
   2   5  -9 2205.39 317.513  18
  -2  -5   9 1513.82 272.570  14
  -2  -5   9 1842.93 271.299   3
   2   5  -9 1729.63 268.725  22
  -2  -5   8-83.7581 244.775   3
  -2  -5   7 705.744 280.321  14
  -2  -5   7 710.348 261.388   3
  -2  -5   6 761.733 264.229  14
  -2  -5   6 663.544 269.655  28
   2   5  -5 4525.80 330.860  20
  -2  -5   5 4412.85 308.398  14
  -2  -5   5 5007.78 315.846  28
   2   5  -4 399.575 242.807  20
   2   5  -4 710.881 221.610   4
  -2  -5   4 406.717 207.981  28
   2   5  -3 14734.6 485.825  20
   2   5  -3 14821.7 471.829   4
  -2  -5   3 14085.5 457.449  28
   2   5  -2 1474.72 231.299  20
   2   5  -2 1569.96 205.349   4
  -2  -5   2 1599.74 190.516  28
   2   5  -1 41524.6 1000.49   4
  -2  -5   1 40574.1 994.586  28
  -2  -5   0 74754.7 1712.86  28
   2   5   0 74481.2 1729.19  20
  -2  -5   0 73562.4 1696.26   8
   2   5   1 3225.01 178.711   4
  -2  -5  -1 3673.27 211.011   8
  -2  -5  -1 3755.23 238.523  39
  -2  -5  -1 3850.92 184.765  28
  -2  -5  -1 3532.26 209.579  27
  -2  -5  -1 3325.57 187.544  17
  -2  -5  -1 3744.50 225.589  23
  -2  -5  -1 3596.36 139.825   9
   2   5   2 9456.54 285.561   4
  -2  -5  -2 10214.7 367.498  38
  -2  -5  -2 10419.4 343.294  39
  -2  -5  -2 10544.5 364.253  37
  -2  -5  -2 10129.4 288.563   9
  -2  -5  -2 10617.2 337.776  27
  -2  -5  -2 10313.9 337.652  23
  -2  -5  -2 9548.76 323.014  17
  -2  -5  -2 10176.1 320.889  16
  -2  -5  -3 28898.3 700.730   5
  -2  -5  -3 28264.8 705.125   7
  -2  -5  -3 27803.8 698.650   8
  -2  -5  -3 24718.2 697.479  39
  -2  -5  -3 26719.8 717.622  38
  -2  -5  -3 29002.6 728.360  37
  -2  -5  -3 26432.5 707.382  29
  -2  -5  -3 28017.4 702.021  11
  -2  -5  -3 26894.3 677.611   9
  -2  -5  -3 27453.4 706.700  27
  -2  -5  -3 27555.6 703.326  23
  -2  -5  -3 28323.2 704.943  22
  -2  -5  -3 27362.8 697.677  16
  -2  -5  -3 27018.6 705.595  13
  -2  -5  -4 134781. 2950.42   5
  -2  -5  -4 127743. 2937.64   8
  -2  -5  -4 131138. 2949.07   7
  -2  -5  -4 127231. 2934.82  32
  -2  -5  -4 126794. 2955.31  38
  -2  -5  -4 131197. 2959.22  37
  -2  -5  -4 126190. 2958.32  29
  -2  -5  -4 125868. 2950.40  25
  -2  -5  -4 127024. 2947.16  27
  -2  -5  -4 122930. 2965.14  17
  -2  -5  -4 132305. 2952.19  23
  -2  -5  -4 126597. 2946.57  22
  -2  -5  -4 133824. 2947.51  11
  -2  -5  -5 4523.13 267.093   8
  -2  -5  -5 4718.70 250.281  32
  -2  -5  -5 4124.99 246.070  34
  -2  -5  -5 5151.59 234.133  11
  -2  -5  -5 4671.69 249.702  27
  -2  -5  -5 4665.20 299.632  19
  -2  -5  -5 4845.75 293.475  13
  -2  -5  -5 4729.90 267.733  17
  -2  -5  -6 6404.55 317.669   8
  -2  -5  -6 6902.56 291.422  33
  -2  -5  -6 5752.71 304.285  34
  -2  -5  -6 6275.84 317.037  36
  -2  -5  -6 6795.06 308.113  32
  -2  -5  -6 6343.89 323.553  29
  -2  -5  -6 6696.20 277.369  11
  -2  -5  -6 6992.82 359.169  25
  -2  -5  -6 5785.26 309.761  24
  -2  -5  -6 6332.89 300.218  27
  -2  -5  -6 6744.83 320.061  23
  -2  -5  -6 6477.05 335.543  19
  -2  -5  -6 6217.25 289.840  22
  -2  -5  -6 5838.14 319.509  17
  -2  -5  -6 6724.58 335.629  13
  -2  -5  -7 18075.4 570.725   8
  -2  -5  -7 18554.0 588.378  29
  -2  -5  -7 18836.1 552.364  33
  -2  -5  -7 17964.7 558.844  32
  -2  -5  -7 16490.1 575.103  34
  -2  -5  -7 19777.2 577.817  36
  -2  -5  -7 18668.4 551.706  27
  -2  -5  -7 18444.1 621.560  25
  -2  -5  -7 16006.1 578.535  24
  -2  -5  -7 18458.9 572.979  19
  -2  -5  -7 18391.7 587.022  23
  -2  -5  -7 18654.3 560.126  22
  -2  -5  -7 18597.1 580.949  15
  -2  -5  -7 15373.5 576.384  17
  -2  -5  -7 18575.0 588.501  13
  -2  -5  -8 7941.45 405.621   8
  -2  -5  -8 8427.46 358.524  33
  -2  -5  -8 7460.44 372.344  32
  -2  -5  -8 6705.17 395.269  34
  -2  -5  -8 7984.50 356.753  27
  -2  -5  -8 7753.38 462.006  25
  -2  -5  -8 6401.46 397.491  24
  -2  -5  -8 7546.62 395.255  29
  -2  -5  -8 7926.48 360.221  22
  -2  -5  -8 7852.52 409.103  23
  -2  -5  -8 7613.38 393.438  19
  -2  -5  -8 7873.23 414.326  13
  -2  -5  -8 7152.26 386.917  15
  -2  -5  -9 371.082 282.504  39
  -2  -5  -9-120.766 242.357  27
  -2  -5  -9 170.638 380.048  25
  -2  -5  -9-355.745 282.847  29
  -2  -5  -9-71.3983 221.422  22
  -2  -5  -9-4.98045 294.788  19
  -2  -5  -9-141.783 309.337  23
  -2  -5  -9 65.5716 282.144  15
  -2  -5 -10 27927.6 890.782  25
  -2  -5 -10 26039.8 859.505  23
  -2  -5 -10 25795.0 801.256  19
  -2  -5 -10 28027.8 810.712  22
  -2  -5 -10 29379.5 863.376  29
  -2  -5 -10 26038.1 822.675  15
  -2  -5 -11 663.436 346.391  37
  -2  -5 -11 591.371 305.165  29
  -2  -5 -11 157.757 235.695  22
  -2  -5 -11 678.257 356.931  23
  -2  -5 -12 4176.65 388.878  37
  -2  -5 -12 5217.56 368.296  29
  -2  -5 -12 4640.86 415.068  23
  -2  -5 -12 4953.91 336.938  19
  -2  -5 -12 4371.48 302.533  22
  -2  -5 -13 353.123 186.275  22
  -2  -5 -13 52.2692 249.101  19
  -2  -5 -13 213.265 270.239  37
  -2  -5 -13 201.283 281.310  38
  -2  -5 -14 776.707 210.087  19
  -2  -5 -14 545.591 241.483  38
  -2  -6  10-11.1110 198.279  14
  -2  -6  10 102.701 200.900   3
  -2  -6   9 1787.67 261.445  14
   2   6  -9 1892.72 293.776  18
  -2  -6   9 1712.46 266.290   3
  -2  -6   8-6.72253 247.858  14
  -2  -6   8-180.950 246.162   3
  -2  -6   7 4396.06 356.997  14
  -2  -6   6 5051.18 366.483  28
  -2  -6   6 4999.21 356.000  14
  -2  -6   5 40.6290 237.528  28
  -2  -6   5-141.541 234.054  14
   2   6  -4 9911.02 413.833   4
  -2  -6   4 9214.77 392.418  28
   2   6  -3 8175.46 363.967   4
  -2  -6   3 8197.89 348.307  28
   2   6  -2 3662.65 257.233   4
  -2  -6   2 3583.58 229.546   7
  -2  -6   2 3319.45 238.082  28
  -2  -6   1 1353.29 194.529   7
  -2  -6   1 1203.16 190.216  28
   2   6  -1 1243.98 191.976   4
  -2  -6   0 37240.6 914.478  28
  -2  -6   0 39456.4 921.442  17
  -2  -6   0 39093.5 927.507   7
  -2  -6  -1 16365.9 462.805  28
  -2  -6  -1 16686.9 495.206  27
  -2  -6  -1 18175.7 535.896  39
  -2  -6  -1 16644.4 454.910  34
  -2  -6  -1 16762.8 492.348  23
  -2  -6  -1 17279.4 490.732   7
  -2  -6  -1 17998.0 495.439   5
  -2  -6  -2 526090. 11739.3   5
  -2  -6  -2 542706. 11720.8   8
  -2  -6  -2 526832. 11736.0   7
  -2  -6  -2 528802. 11754.9  37
  -2  -6  -2 519027. 11748.8  39
  -2  -6  -2 514715. 11741.7  27
  -2  -6  -2 524221. 11734.5  23
  -2  -6  -2 512574. 11743.7  16
  -2  -6  -3 64322.9 1472.08   8
  -2  -6  -3 64266.8 1482.01   5
  -2  -6  -3 63337.8 1482.11   7
  -2  -6  -3 62081.4 1503.03  38
  -2  -6  -3 59958.4 1488.82  39
  -2  -6  -3 64714.4 1507.14  37
  -2  -6  -3 61759.0 1471.39  34
  -2  -6  -3 62493.1 1481.66  11
  -2  -6  -3 57229.0 1445.40   9
  -2  -6  -3 62904.9 1491.33  27
  -2  -6  -3 60649.9 1480.68  23
  -2  -6  -3 64850.6 1506.02  17
  -2  -6  -3 62632.3 1483.13  16
  -2  -6  -4 120.971 150.085   5
  -2  -6  -4 127.825 193.877   7
  -2  -6  -4 311.317 210.666   8
  -2  -6  -4 252.053 182.495  34
  -2  -6  -4 554.624 197.814  32
  -2  -6  -4 213.944 164.978  11
  -2  -6  -4 12.6045 236.204  13
  -2  -6  -4 231.242 166.316  22
  -2  -6  -4 37.1989 252.398  19
  -2  -6  -4 149.188 161.559  16
  -2  -6  -4 286.309 189.534  17
  -2  -6  -5 18553.2 543.240   8
  -2  -6  -5 18255.6 578.664  38
  -2  -6  -5 17455.7 551.241  34
  -2  -6  -5 18218.9 577.665  37
  -2  -6  -5 17128.9 553.548  39
  -2  -6  -5 17558.8 537.872  32
  -2  -6  -5 17636.7 563.013  29
  -2  -6  -5 19413.0 531.978  11
  -2  -6  -5 18093.1 541.785  27
  -2  -6  -5 19161.0 576.575  25
  -2  -6  -5 17209.6 559.531  24
  -2  -6  -5 20145.6 579.400  23
  -2  -6  -5 18565.9 563.746  19
  -2  -6  -5 18374.0 541.668  22
  -2  -6  -5 17167.8 570.943  17
  -2  -6  -5 18326.4 564.246  13
  -2  -6  -6 7537.11 354.374   8
  -2  -6  -6 7914.30 388.652  38
  -2  -6  -6 6922.93 361.615  34
  -2  -6  -6 7399.40 344.673  32
  -2  -6  -6 7997.62 357.344  36
  -2  -6  -6 7575.95 365.270  29
  -2  -6  -6 8096.50 316.364  11
  -2  -6  -6 7103.29 360.058  24
  -2  -6  -6 7769.36 394.531  25
  -2  -6  -6 7960.59 340.225  27
  -2  -6  -6 7698.10 377.421  19
  -2  -6  -6 7772.19 379.746  23
  -2  -6  -6 7388.71 328.454  22
  -2  -6  -6 6482.59 367.860  17
  -2  -6  -6 7877.40 379.137  13
  -2  -6  -7 125.794 254.089  34
  -2  -6  -7 103.906 283.133  36
  -2  -6  -7 225.694 190.948  33
  -2  -6  -7-65.4250 249.758  29
  -2  -6  -7 181.897 242.847  32
  -2  -6  -7 129.547 279.969  13
  -2  -6  -7 112.294 250.677  24
  -2  -6  -7 61.2805 222.292  27
  -2  -6  -7-49.4487 316.094  25
  -2  -6  -7 65.5023 194.511  22
  -2  -6  -7 5.72824 272.449  23
  -2  -6  -7 65.4483 286.197  19
  -2  -6  -7 195.968 266.398   8
  -2  -6  -8 23759.6 686.707  33
  -2  -6  -8 19524.6 686.626  39
  -2  -6  -8 20422.2 730.052  34
  -2  -6  -8 25743.8 718.141  36
  -2  -6  -8 22972.8 701.278  32
  -2  -6  -8 23598.8 681.220  27
  -2  -6  -8 22493.3 754.435  25
  -2  -6  -8 19815.3 738.426  24
  -2  -6  -8 22668.3 725.635  29
  -2  -6  -8 22505.8 734.346  23
  -2  -6  -8 22785.2 697.663  19
  -2  -6  -8 21691.5 679.988  22
  -2  -6  -8 23613.1 708.572   8
  -2  -6  -9 7608.55 427.731  29
  -2  -6  -9 7489.59 458.844  23
  -2  -6  -9 8174.16 380.877  22
  -2  -6  -9 7745.29 417.289  19
  -2  -6  -9 7222.31 417.069  39
  -2  -6  -9 7673.29 380.924  27
  -2  -6  -9 7753.29 498.149  25
  -2  -6 -10 4314.19 372.839  29
  -2  -6 -10 3807.50 354.494  19
  -2  -6 -10 3824.99 301.559  22
  -2  -6 -10 3887.80 406.291  23
  -2  -6 -10 3541.18 394.132  37
  -2  -6 -10 4312.25 453.747  25
  -2  -6 -11 42.5246 358.145  37
  -2  -6 -11 383.855 315.141  29
  -2  -6 -11 153.175 273.064  19
  -2  -6 -12 779.587 265.542  19
  -2  -6 -12 752.006 214.075  22
  -2  -6 -12 736.240 352.713  23
  -2  -6 -12 933.023 311.106  38
  -2  -6 -12 502.102 324.176  37
  -2  -6 -13 854.165 183.784  22
  -2  -6 -13 1203.23 314.526  23
  -2  -6 -13 966.180 245.874  19
  -2  -6 -13 679.374 276.354  38
  -2  -6 -13 826.296 291.667  37
  -2  -6 -14-170.182 219.048  38
  -2  -7   9 2849.10 282.682   3
  -2  -7   9 3224.67 277.585  14
  -2  -7   8 100.750 239.844   3
  -2  -7   8 176.411 240.330  14
  -2  -7   7 8633.23 427.276   3
  -2  -7   7 7744.56 427.463  14
  -2  -7   6 1892.76 321.895  28
  -2  -7   6 1579.65 301.330  14
  -2  -7   5 2767.36 312.908  28
  -2  -7   5 2580.01 313.309  14
  -2  -7   4 1141.06 253.161  28
   2   7  -4 1226.34 288.227   4
  -2  -7   3 1516.14 247.598  28
   2   7  -3 1415.28 268.635   4
   2   7  -2 3748.88 286.827   4
  -2  -7   2 3847.52 270.339   7
  -2  -7   2 3917.84 275.230  28
  -2  -7   1 5277.55 283.725   7
   2   7  -1 4413.17 269.582   4
  -2  -7   1 4942.35 276.957  28
  -2  -7   0 54.3884 208.499  27
  -2  -7   0 185.699 174.699   5
  -2  -7   0 67.2980 210.576   7
   2   7   0 43.9190 175.331   4
  -2  -7  -1 31771.8 809.949  27
  -2  -7  -1 29376.9 763.498  28
  -2  -7  -1 33235.0 806.390   5
  -2  -7  -1 30165.7 792.266   7
  -2  -7  -1 32839.5 803.138  17
  -2  -7  -2 761.201 257.995  39
  -2  -7  -2 542.737 209.759  27
  -2  -7  -2 752.079 201.624  17
  -2  -7  -2 555.406 179.297  16
  -2  -7  -2 675.704 207.608   7
  -2  -7  -2 703.307 170.878   5
  -2  -7  -3 28167.7 728.574   5
  -2  -7  -3 26094.1 727.599   7
  -2  -7  -3 25939.5 719.581   8
  -2  -7  -3 26772.3 728.741  11
  -2  -7  -3 27978.1 769.525  37
  -2  -7  -3 26491.3 757.109  39
  -2  -7  -3 25642.5 725.630  34
  -2  -7  -3 27319.3 741.984  27
  -2  -7  -3 27746.2 743.983  23
  -2  -7  -3 25956.5 752.099  17
  -2  -7  -3 27363.8 731.195  16
  -2  -7  -4 7012.58 332.289   8
  -2  -7  -4 6740.54 298.754   5
  -2  -7  -4 7065.43 322.557   7
  -2  -7  -4 6722.34 305.315  11
  -2  -7  -4 7025.06 382.901  38
  -2  -7  -4 6909.26 355.181  39
  -2  -7  -4 6580.40 373.786  37
  -2  -7  -4 6951.14 322.731  32
  -2  -7  -4 7032.78 337.583  34
  -2  -7  -4 6537.03 336.254  24
  -2  -7  -4 6816.24 324.990  27
  -2  -7  -4 7565.34 351.725  23
  -2  -7  -4 6134.48 348.558  17
  -2  -7  -4 7122.81 313.377  16
  -2  -7  -5 5521.30 321.767   8
  -2  -7  -5 5753.35 317.899   7
  -2  -7  -5 5653.59 372.602  38
  -2  -7  -5 6537.28 378.526  37
  -2  -7  -5 5223.57 340.739  39
  -2  -7  -5 5216.29 325.257  34
  -2  -7  -5 5920.93 319.168  32
  -2  -7  -5 5870.83 283.785  11
  -2  -7  -5 5660.40 354.204  25
  -2  -7  -5 5530.92 336.812  24
  -2  -7  -5 5891.39 307.856  27
  -2  -7  -5 6186.65 357.610  23
  -2  -7  -5 5359.13 351.915  19
  -2  -7  -5 5194.40 338.206  17
  -2  -7  -5 6389.56 305.169  16
  -2  -7  -6 131.585 257.878   8
  -2  -7  -6 334.033 300.153  38
  -2  -7  -6 92.1305 263.777  39
  -2  -7  -6 119.518 271.236  36
  -2  -7  -6 128.442 254.886  34
  -2  -7  -6-39.3101 292.829  37
  -2  -7  -6 485.138 247.561  32
  -2  -7  -6 113.423 252.154  29
  -2  -7  -6 67.7404 188.001  11
  -2  -7  -6 312.195 256.229  24
  -2  -7  -6 409.119 295.765  25
  -2  -7  -6 151.246 219.158  27
  -2  -7  -6 257.754 286.231  23
  -2  -7  -6 303.874 196.347  22
  -2  -7  -6 144.920 295.678  19
  -2  -7  -6-83.0315 244.567  17
  -2  -7  -7 465.136 268.953  32
  -2  -7  -7 808.788 278.234  29
  -2  -7  -7 596.294 311.853  37
  -2  -7  -7 718.743 218.436  33
  -2  -7  -7 296.306 323.435  38
  -2  -7  -7 641.262 286.894  34
  -2  -7  -7 461.565 288.710  39
  -2  -7  -7 982.395 306.282  36
  -2  -7  -7 1010.89 297.416  24
  -2  -7  -7 508.928 237.892  27
  -2  -7  -7 498.160 318.424  25
  -2  -7  -7 611.063 219.780  22
  -2  -7  -7 401.778 301.622  23
  -2  -7  -7 635.510 315.282  19
  -2  -7  -7 469.221 282.265   8
  -2  -7  -8 15288.1 579.070  29
  -2  -7  -8 13276.9 559.771  39
  -2  -7  -8 14539.8 589.866  38
  -2  -7  -8 13942.8 579.551  37
  -2  -7  -8 15784.7 564.462  36
  -2  -7  -8 15618.6 526.545  33
  -2  -7  -8 14343.9 603.598  25
  -2  -7  -8 14385.2 516.723  27
  -2  -7  -8 13391.6 579.711  23
  -2  -7  -8 14612.9 548.655  19
  -2  -7  -8 13638.4 517.936  22
  -2  -7  -8 14732.3 553.264   8
  -2  -7  -9 1503.95 320.938  29
  -2  -7  -9 1583.85 268.187  27
  -2  -7  -9 1847.09 404.848  25
  -2  -7  -9 1689.28 265.699  33
  -2  -7  -9 1832.51 365.023  38
  -2  -7  -9 1362.62 351.397  37
  -2  -7  -9 1360.96 329.027  39
  -2  -7  -9 1636.64 353.503  23
  -2  -7  -9 1337.47 251.029  22
  -2  -7  -9 1441.88 321.869  19
  -2  -7  -9 1271.51 341.310   8
  -2  -7 -10 79.0380 227.096  22
  -2  -7 -10 591.531 358.966  23
  -2  -7 -10 325.165 320.936  39
  -2  -7 -10 443.380 352.747  38
  -2  -7 -10-44.0068 345.025  37
  -2  -7 -10 564.775 405.890  25
  -2  -7 -10 470.814 247.608  27
  -2  -7 -11 1264.65 227.211  22
  -2  -7 -11 1246.36 283.786  19
  -2  -7 -11 1633.34 363.266  23
  -2  -7 -11 1575.04 425.993  25
  -2  -7 -12 227.118 290.073  38
  -2  -7 -12-338.846 306.260  37
  -2  -7 -12-141.319 333.218  23
  -2  -7 -12-34.4502 249.987  19
  -2  -7 -13 101.821 260.948  37
  -2  -7 -13 275.890 257.304  38
  -2  -8   9 1289.11 200.873  14
  -2  -8   8 6132.18 345.977   3
  -2  -8   8 6214.41 347.867  14
  -2  -8   7 34.2673 235.596   3
  -2  -8   7 66.3467 233.628  14
  -2  -8   6 971.072 263.907  14
  -2  -8   6 700.757 248.859   3
  -2  -8   6 1261.75 319.806  28
  -2  -8   5 459.778 274.925  14
  -2  -8   5 698.694 296.782  28
  -2  -8   4-274.376 265.599  14
  -2  -8   4 192.074 261.117  28
   2   8  -3 1545.57 298.228   4
  -2  -8   3 1855.42 271.842  28
  -2  -8   2 14821.5 524.689  27
   2   8  -2 14161.8 523.121   4
  -2  -8   2 14728.5 515.495  28
  -2  -8   1 415.484 241.764  27
   2   8  -1 467.801 238.327   4
  -2  -8   1 197.986 204.688   5
  -2  -8   1 75.9481 249.651   7
  -2  -8   1 555.435 234.231  28
  -2  -8   0 34172.0 861.407   5
  -2  -8   0 32317.3 849.658   7
  -2  -8   0 31508.6 853.141  27
  -2  -8   0 31362.8 829.072  28
  -2  -8  -1 5753.29 293.918   5
  -2  -8  -1 5679.02 325.144   7
  -2  -8  -1 5585.04 305.052  16
  -2  -8  -1 5529.05 325.684  27
  -2  -8  -2 29869.3 836.177  39
  -2  -8  -2 27880.8 794.973  27
  -2  -8  -2 27632.4 799.896  17
  -2  -8  -2 27655.5 789.360  16
  -2  -8  -2 28348.3 768.071   8
  -2  -8  -2 29695.1 781.247   5
  -2  -8  -2 26241.2 780.917   7
  -2  -8  -3 66.6543 188.507   5
  -2  -8  -3 11.3473 254.223   8
  -2  -8  -3 371.306 229.883   7
  -2  -8  -3 428.881 287.327  39
  -2  -8  -3 83.9155 203.814  11
  -2  -8  -3 207.139 233.716  27
  -2  -8  -3-32.2106 283.427  23
  -2  -8  -3 160.833 191.192  16
  -2  -8  -3 404.430 242.458  17
  -2  -8  -4 1522.84 279.407   8
  -2  -8  -4 969.354 251.134   7
  -2  -8  -4 1235.55 208.453   5
  -2  -8  -4 1397.61 308.328  37
  -2  -8  -4 1118.89 267.645  34
  -2  -8  -4 877.258 293.979  39
  -2  -8  -4 914.214 253.099  32
  -2  -8  -4 956.589 256.421  24
  -2  -8  -4 1276.29 298.798  25
  -2  -8  -4 1248.55 247.851  27
  -2  -8  -4 1370.75 220.750  16
  -2  -8  -4 989.709 264.758  17
  -2  -8  -4 1133.48 284.665  23
  -2  -8  -4 1214.26 221.558  11
  -2  -8  -5 11159.6 443.832   8
  -2  -8  -5 11262.8 440.929   7
  -2  -8  -5 11563.6 413.625  11
  -2  -8  -5 11317.3 501.188  38
  -2  -8  -5 9595.54 462.925  34
  -2  -8  -5 10568.3 475.145  39
  -2  -8  -5 10874.0 488.759  37
  -2  -8  -5 10674.3 432.277  32
  -2  -8  -5 10293.2 472.537  25
  -2  -8  -5 10662.3 430.117  27
  -2  -8  -5 9421.28 468.544  24
  -2  -8  -5 11006.9 473.059  23
  -2  -8  -5 8807.81 466.459  17
  -2  -8  -5 11684.6 434.877  16
  -2  -8  -6 41926.5 1188.60  39
  -2  -8  -6 46843.3 1211.07  38
  -2  -8  -6 43935.5 1203.30  37
  -2  -8  -6 44134.9 1156.42  32
  -2  -8  -6 47943.8 1160.57  36
  -2  -8  -6 44198.6 1129.93  11
  -2  -8  -6 42452.9 1151.34  27
  -2  -8  -6 43192.0 1191.33  25
  -2  -8  -6 41506.1 1214.26  24
  -2  -8  -6 45867.5 1205.64  23
  -2  -8  -6 42747.1 1151.39   8
  -2  -8  -7 1411.35 305.918  32
  -2  -8  -7 1670.05 251.500  33
  -2  -8  -7 1494.30 323.612  39
  -2  -8  -7 1102.72 358.386  38
  -2  -8  -7 1225.68 353.434  37
  -2  -8  -7 1573.18 331.611  36
  -2  -8  -7 1957.76 343.682  23
  -2  -8  -7 1481.58 313.256   8
  -2  -8  -7 1339.31 263.228  27
  -2  -8  -7 1401.46 357.226  25
  -2  -8  -8 22363.0 795.848  39
  -2  -8  -8 27217.0 773.404  33
  -2  -8  -8 25437.3 827.322  38
  -2  -8  -8 28299.1 802.986  36
  -2  -8  -8 24462.2 824.844  37
  -2  -8  -8 25344.3 830.841  23
  -2  -8  -8 24282.8 770.452  19
  -2  -8  -8 25827.1 789.507   8
  -2  -8  -8 24540.5 756.773  27
  -2  -8  -8 26354.2 845.804  25
  -2  -8  -9-147.034 250.659  27
  -2  -8  -9-214.688 391.688  25
  -2  -8  -9-19.2076 236.389  33
  -2  -8  -9-185.822 349.182  37
  -2  -8  -9 407.149 355.026  38
  -2  -8  -9-70.0011 326.455  39
  -2  -8  -9-228.980 351.681  23
  -2  -8 -10-144.268 361.459  38
  -2  -8 -10-106.762 355.846  37
  -2  -8 -10-264.049 290.577  19
  -2  -8 -11 3306.70 430.450  25
  -2  -8 -11 2984.90 382.837  23
  -2  -8 -11 2486.13 337.973  38
  -2  -8 -11 2523.59 342.972  39
  -2  -8 -11 2861.52 350.802  37
  -2  -8 -12 1372.77 356.048  23
  -2  -8 -12 1339.01 299.898  37
  -2  -8 -12 1876.45 310.341  38
  -2  -9   8-35.7696 179.982  14
   2   9  -8 62.7335 187.767  30
  -2  -9   7 651.115 234.072  14
  -2  -9   7 679.325 221.267   3
  -2  -9   7 669.771 187.952   5
  -2  -9   6 113.256 229.033  14
  -2  -9   6 327.983 232.567   3
  -2  -9   6 595.315 202.720   5
  -2  -9   5 7485.21 371.112   5
  -2  -9   5 6798.05 391.413   3
  -2  -9   4 2376.07 256.099   5
  -2  -9   4 2751.51 325.132  14
  -2  -9   4 2921.74 335.509  28
  -2  -9   3 184.051 259.079  14
  -2  -9   3 282.864 262.238  28
  -2  -9   2 578.418 258.459  28
  -2  -9   2 665.230 226.243   5
   2   9  -2 678.593 291.017   4
  -2  -9   1 23547.4 697.191   5
  -2  -9   1 24811.7 721.919   7
  -2  -9   1 24542.1 719.126  27
  -2  -9   0 6030.61 370.013  27
  -2  -9   0 6022.83 345.634  16
  -2  -9   0 6988.10 336.955   5
  -2  -9   0 7010.96 392.298   7
  -2  -9  -1 1273.22 272.492  27
  -2  -9  -1 796.118 235.317  16
  -2  -9  -1 1239.43 286.573   7
  -2  -9  -1 732.712 216.868   5
  -2  -9  -2 10254.0 476.098  25
  -2  -9  -2 10755.2 455.954  27
  -2  -9  -2 10072.5 437.650   8
  -2  -9  -2 11075.2 423.347   5
  -2  -9  -2 9284.62 438.950   7
  -2  -9  -2 10651.6 436.535  16
  -2  -9  -3 22893.8 729.500  11
  -2  -9  -3 25247.1 790.877  39
  -2  -9  -3 24911.3 757.158  27
  -2  -9  -3 24446.4 767.141  25
  -2  -9  -3 25115.4 732.231   8
  -2  -9  -3 25127.7 750.387   7
  -2  -9  -3 25233.3 727.096   5
  -2  -9  -3 22176.0 756.068  17
  -2  -9  -3 25613.6 743.086  16
  -2  -9  -4 1001.05 237.922  11
  -2  -9  -4 1258.62 332.881  39
  -2  -9  -4 1127.49 328.832  25
  -2  -9  -4 916.290 263.673  27
  -2  -9  -4 874.710 237.653  16
  -2  -9  -4 1125.62 298.367   8
  -2  -9  -4 1051.43 280.369   7
  -2  -9  -5 21123.7 677.377   8
  -2  -9  -5 20073.2 720.877  39
  -2  -9  -5 20545.7 709.745  37
  -2  -9  -5 20309.5 642.716  11
  -2  -9  -5 20816.6 708.635  25
  -2  -9  -5 21250.1 674.554  27
  -2  -9  -5 20941.4 709.243  23
  -2  -9  -5 22417.3 685.982  16
  -2  -9  -6 2119.40 354.511  39
  -2  -9  -6 1977.56 363.621  37
  -2  -9  -6 2140.19 337.687  36
  -2  -9  -6 1834.54 307.353  32
  -2  -9  -6 1927.40 280.123  27
  -2  -9  -6 2022.71 364.958  25
  -2  -9  -6 1988.62 327.429   8
  -2  -9  -6 2099.33 351.985  23
  -2  -9  -6 1784.06 239.465  11
  -2  -9  -7 3181.98 304.581  27
  -2  -9  -7 3932.92 419.435  25
  -2  -9  -7 3190.55 386.928  39
  -2  -9  -7 3964.70 423.824  38
  -2  -9  -7 3413.91 389.971  37
  -2  -9  -7 4162.20 309.696  33
  -2  -9  -7 3764.98 362.516  36
  -2  -9  -7 3180.50 385.620  23
  -2  -9  -7 3164.52 355.701   8
  -2  -9  -8 12900.4 510.970  27
  -2  -9  -8 14872.5 634.025  25
  -2  -9  -8 13063.0 590.719  39
  -2  -9  -8 15208.3 624.288  38
  -2  -9  -8 14592.4 521.565  33
  -2  -9  -8 13085.2 600.151  37
  -2  -9  -8 12694.9 600.749  23
  -2  -9  -8 13893.8 546.944   8
  -2  -9  -9 2224.70 281.507  27
  -2  -9  -9 2022.21 381.902  39
  -2  -9  -9 2106.52 385.942  37
  -2  -9  -9 2311.51 412.291  38
  -2  -9  -9 3109.69 345.078   8
  -2  -9 -10 7.23577 327.047  23
  -2  -9 -10 31.6761 310.906  39
  -2  -9 -10 18.4408 325.537  38
  -2  -9 -10 181.492 300.772  37
  -2  -9 -10 33.2361 362.810  25
  -2  -9 -10 291.013 215.440  27
  -2  -9 -11-12.9233 313.710  23
  -2  -9 -11-46.3070 299.547  38
  -2  -9 -11 421.763 277.279  37
  -2  -9 -11-75.4608 385.143  25
  -2  -9 -12 319.663 285.080  23
  -2  -9 -12 448.012 247.043  37
  -2 -10   7 3913.14 246.204  14
  -2 -10   6 306.960 189.967  16
  -2 -10   6 854.083 211.134  14
  -2 -10   5 314.132 218.212  14
  -2 -10   4 3869.10 325.516  28
  -2 -10   4 3156.76 297.335  14
  -2 -10   3 2549.68 287.222  14
  -2 -10   2 3608.17 328.377  28
  -2 -10   2 3160.65 293.824  16
  -2 -10   1 265.961 230.283  16
  -2 -10   1 165.655 267.272  27
  -2 -10   0 52658.6 1367.47  27
  -2 -10   0 52774.3 1341.74   5
  -2 -10   0 55340.8 1381.63   7
  -2 -10  -1 444.738 273.397  27
  -2 -10  -1 581.875 224.526   5
  -2 -10  -1 615.994 302.334   7
  -2 -10  -1 601.784 237.939  16
  -2 -10  -2 2534.20 316.986  27
  -2 -10  -2 2199.60 268.063  16
  -2 -10  -2 2615.03 257.621   5
  -2 -10  -2 2172.76 319.149   7
  -2 -10  -2 1990.17 290.676  11
  -2 -10  -3 261.949 337.054  25
  -2 -10  -3 705.046 284.939  27
  -2 -10  -3 248.514 238.012  16
  -2 -10  -3 147.261 215.771   5
  -2 -10  -3 526.260 298.397   8
  -2 -10  -3 661.558 287.469   7
  -2 -10  -3 397.024 245.039  11
  -2 -10  -4 880.610 246.347  11
  -2 -10  -4 1187.74 354.039  25
  -2 -10  -4 1078.13 287.486  27
  -2 -10  -4 867.435 356.187  39
  -2 -10  -4 781.508 296.858   7
  -2 -10  -4 976.889 312.445   8
  -2 -10  -4 872.341 254.650  16
  -2 -10  -5 1147.75 364.264  25
  -2 -10  -5 1440.98 287.556  27
  -2 -10  -5 1674.78 327.587  36
  -2 -10  -5 1769.96 363.557  39
  -2 -10  -6 8633.00 511.707  23
  -2 -10  -6 9461.70 443.516  27
  -2 -10  -6 9356.61 522.859  25
  -2 -10  -6 9579.47 518.041  39
  -2 -10  -7 5749.38 363.963  27
  -2 -10  -7 5498.06 478.370  25
  -2 -10  -7 5170.24 446.431  39
  -2 -10  -7 5897.55 350.013  33
  -2 -10  -7 5862.10 391.726   8
  -2 -10  -8 4654.84 421.529  23
  -2 -10  -8 5279.67 453.379  25
  -2 -10  -8 6244.93 394.862   8
  -2 -10  -9 573.952 329.376  23
  -2 -10  -9 541.167 307.871  39
  -2 -10  -9 267.464 302.104  37
  -2 -10  -9 759.371 231.077  27
  -2 -10  -9 413.382 358.428  25
  -2 -10 -10 343.993 310.304  23
  -2 -10 -10 284.380 299.250  39
  -2 -10 -10 673.400 359.032  25
  -2 -10 -10 87.7299 199.569  27
  -2 -10 -11 357.083 280.928  23
  -2 -11   5 340.491 181.920  16
  -2 -11   5 334.938 189.060  14
  -2 -11   4 130.106 187.654  16
  -2 -11   4-120.159 205.552  11
  -2 -11   3 4019.38 290.297  14
  -2 -11   3 4390.75 292.780  16
  -2 -11   2 2200.16 246.621  16
  -2 -11   1 2614.22 261.450  16
  -2 -11   0 1631.77 256.070  11
  -2 -11   0 1945.60 308.970   7
  -2 -11   0 2248.04 315.911  27
  -2 -11  -1 271.387 223.199  11
  -2 -11  -1 214.472 261.626   7
  -2 -11  -1 174.135 277.041  27
  -2 -11  -2 181.421 226.267  11
  -2 -11  -2-149.553 259.654   7
  -2 -11  -2 6.46452 274.200  27
  -2 -11  -3-211.142 226.143  11
  -2 -11  -3 53.3605 274.224  27
  -2 -11  -4 1936.56 252.131  11
  -2 -11  -4 2416.35 325.881   8
  -2 -11  -4 2766.87 324.602  27
  -2 -11  -5 1177.96 222.280  11
  -2 -11  -5 1096.95 291.801  27
  -2 -11  -5 1353.09 315.190   8
  -2 -11  -6 66.9087 357.483  25
  -2 -11  -6 134.714 291.185   8
  -2 -11  -7 928.378 246.840  27
  -2 -11  -7 1183.26 362.319  25
  -2 -11  -7 999.116 337.614  39
  -2 -11  -7 1467.56 231.492  33
  -2 -11  -7 1408.33 317.111   8
  -2 -11  -8 5.68304 313.192  23
  -2 -11  -8 453.568 203.265  33
  -2 -11  -8 76.6553 296.436  39
  -2 -11  -8 53.1399 211.773  27
  -2 -11  -8 138.585 339.217  25
  -2 -11  -9 915.745 216.320  27
  -2 -11  -9 1593.51 355.613  25
  -2 -11  -9 1418.30 313.077  23
  -2 -11 -10 204.158 338.232  25
  -2 -12   4 1567.36 189.036  16
  -2 -12   3-51.5536 170.943  16
  -2 -12   3 54.6905 186.530  11
  -2 -12   2 1299.80 204.948  16
  -2 -12   2 1043.55 216.598  11
  -2 -12   1 244.757 186.791  16
  -2 -12   1 114.920 202.550  11
  -2 -12   0 3695.98 301.806  27
  -2 -12   0 4127.88 281.996  16
  -2 -12   0 3913.79 291.577  11
  -2 -12  -1 2037.41 275.271  27
  -2 -12  -1 1994.22 242.387  16
  -2 -12  -1 2022.84 245.882  11
  -2 -12  -2-27.4820 234.219  27
  -2 -12  -2-36.0245 215.763  16
  -2 -12  -2 280.198 205.136  11
  -2 -12  -3 880.914 246.058  27
  -2 -12  -3 1091.85 240.666  16
  -2 -12  -3 511.409 210.666  11
  -2 -12  -4 1638.58 224.380  11
  -2 -12  -4 1945.10 268.452  27
  -2 -12  -5 16.0184 222.576  27
  -2 -12  -5 244.051 335.434  25
  -2 -12  -5 246.249 299.565   8
  -2 -12  -5-20.6797 187.054  11
  -2 -12  -6 1998.85 320.382   8
  -2 -12  -6 1335.21 239.983  27
  -2 -12  -6 1556.23 354.593  25
  -2 -12  -6 2039.42 235.576  33
  -2 -12  -7 1379.82 232.145  27
  -2 -12  -7 2204.85 353.515  25
  -2 -12  -7 2294.26 227.204  33
  -2 -12  -8 95.5021 308.599  25
  -2 -12  -8 25.0470 185.108  27
  -2 -12  -9 664.948 302.321  25
  -2 -12  -9 166.165 162.007  27
  -2 -13   1 2432.30 224.479  16
  -2 -13   0 817.531 188.763  11
  -2 -13   0 1141.50 204.555  16
  -2 -13   0 1006.36 192.530  27
  -2 -13  -1 7542.96 349.705  16
  -2 -13  -1 7718.97 332.778  27
  -2 -13  -2-339.220 201.887  27
  -2 -13  -2-98.2267 168.514  11
  -2 -13  -3 187.024 194.392  27
  -2 -13  -3-47.4428 160.489  11
  -2 -13  -4 55.1126 192.673  27
  -2 -13  -5 533.897 196.702  27
  -2 -13  -5 851.804 184.233  33
  -2 -13  -6 626.596 188.115  27
  -2 -13  -7 240.467 276.610  25
  -2 -13  -7 214.457 163.346  27
   3 -11  -5 953.229 238.339  25
   3 -11  -4-33.7468 250.156  25
   3 -11  -3-91.4409 266.317  25
   3 -11  -2 4224.37 273.890  27
   3 -11  -2 4485.60 300.798   7
   3 -11  -1 3005.00 257.004  27
   3 -11  -1 2996.63 284.836   7
   3 -11   0 590.285 218.993  27
   3 -11   0 588.623 248.676   7
   3 -11   1 1860.08 245.722  27
   3 -11   1 2643.98 277.524   7
   3 -11   2 385.437 202.193  27
   3 -11   3 324.777 188.525  27
   3 -10  -6 219.617 286.966  25
   3 -10  -6 297.083 253.900  39
   3 -10  -5 5059.66 368.116  25
   3 -10  -5 5024.40 319.393   8
   3 -10  -5 4916.76 348.566  39
   3 -10  -4 3694.95 300.177   8
   3 -10  -4 3724.26 332.879  39
   3 -10  -3-102.674 270.123   8
   3 -10  -3 184.015 261.411   7
   3 -10  -3-135.458 230.940  27
   3 -10  -2 1539.08 288.054   8
   3 -10  -2 810.638 280.892   7
   3 -10  -2 631.436 256.020  27
   3 -10  -1 581.779 291.205   8
   3 -10  -1 244.247 271.206   7
   3 -10  -1 373.798 247.193  27
  -3  10   0 291.422 273.334  12
   3 -10   0 280.038 280.061   8
   3 -10   0 228.177 271.819   7
   3 -10   0-124.053 252.870  27
   3 -10   1 1766.08 306.309   7
   3 -10   1 1616.69 270.375  27
  -3  10  -2 8977.58 423.988   4
   3 -10   2 8171.44 439.178   7
   3 -10   3 3829.97 282.961  28
  -3  10  -3 3939.27 327.324   4
   3 -10   3 2974.52 329.994   7
  -3  10  -4 6680.86 374.320   4
   3 -10   4 6169.65 312.640  28
   3 -10   5 8091.31 314.026  28
   3 -10   5 3190.36 298.722  27
   3 -10   6 795.373 174.406  28
   3  -9  -8 1168.18 255.040  39
   3  -9  -7 3617.48 358.165  25
   3  -9  -7 3585.50 290.445   8
   3  -9  -6 147.307 323.986  25
   3  -9  -6-8.00986 263.666   8
   3  -9  -6-65.1874 283.438  39
   3  -9  -5 535.695 277.622   8
   3  -9  -5 303.372 302.072  39
   3  -9  -4 3882.66 333.304   8
   3  -9  -4 3489.48 367.969  39
   3  -9  -3 421.158 266.558  27
   3  -9  -3 672.277 318.312  39
   3  -9  -3 396.009 282.137   8
   3  -9  -3 490.078 282.596   7
   3  -9  -2-37.4527 286.882   8
   3  -9  -2 36.5780 282.453   7
   3  -9  -1 586.805 291.471   8
  -3   9   1 456.191 302.792  12
   3  -9  -1 807.187 310.922  27
   3  -9   0 4691.46 368.147   8
  -3   9   0 4789.09 365.001  12
   3  -9   0 3867.65 369.634  27
  -3   9  -1 486.381 284.487  12
   3  -9   1-424.643 311.874   8
  -3   9  -2 128.802 288.989   4
  -3   9  -2 174.282 270.966  12
   3  -9   3 208.425 242.114  28
  -3   9  -3 193.646 279.654   4
   3  -9   4 20092.5 637.690  28
   3  -9   4 19941.3 623.313   2
   3  -9   5 11686.0 473.590  28
   3  -9   5 12887.4 474.115   2
  -3   9  -5 11637.2 498.130   4
   3  -9   6 369.009 217.274  28
  -3   9  -6 93.9560 262.715   4
   3  -9   7 166.507 192.682  28
  -3   9  -7-422.880 226.649   4
   3  -9   8-67.0244 160.829  28
   3  -8  -9-19.9992 264.691  23
   3  -8  -9 22.5643 248.720  39
   3  -8  -8 438.563 305.398  23
   3  -8  -8 273.380 315.617  25
   3  -8  -7 4771.09 337.232   8
   3  -8  -7 5077.08 415.010  25
   3  -8  -7 4517.01 389.123  23
   3  -8  -6 7065.76 390.213   8
   3  -8  -6 6023.03 422.858  23
   3  -8  -5-455.491 314.996  23
   3  -8  -5 350.315 299.328   8
   3  -8  -4 10543.0 474.283   8
   3  -8  -3 1639.20 306.954  27
   3  -8  -3 2104.05 322.620   8
   3  -8  -3 1214.02 305.793   7
  -3   8   2 6786.97 407.571  12
   3  -8  -2 6417.27 406.011  27
  -3   8   1 2031.90 327.307  12
   3  -8  -1 1652.11 322.298  27
   3  -8   0 6931.99 383.888  28
  -3   8   0 6819.94 406.019  12
   3  -8   1 23158.8 723.855  28
  -3   8  -1 23493.1 746.780  12
   3  -8   2 4680.09 346.108  28
  -3   8  -2 4708.57 377.533  12
   3  -8   3 122.561 262.162  28
   3  -8   3 5.32980 235.948   2
  -3   8  -3 448.828 309.548  12
   3  -8   4 1849.98 303.617  28
   3  -8   4 1410.84 264.392   2
  -3   8  -4 1454.78 289.026   4
   3  -8   5 5411.00 347.438   2
  -3   8  -5 4981.55 378.036   4
   3  -8   6 3451.27 307.377  28
  -3   8  -6 3182.20 330.236   4
   3  -8   6 3713.12 312.657   2
   3  -8   7 670.731 236.598  28
  -3   8  -7 371.120 286.190   4
   3  -8   7 908.339 253.318   2
   3  -8   8 1460.67 240.333  28
  -3   8  -8 1205.69 271.305   4
   3  -8   9 34.8709 180.838  28
   3  -7 -10 795.164 262.136  23
   3  -7 -10 136.289 227.532  39
   3  -7  -9 78.8672 306.756  23
   3  -7  -9 533.581 282.455  37
   3  -7  -8 1318.08 326.924  23
   3  -7  -7 7888.10 396.802   8
   3  -7  -7 7838.37 475.262  25
   3  -7  -7 7136.97 449.831  23
   3  -7  -6 11887.2 502.865   8
   3  -7  -5 47829.8 1293.73  23
   3  -7  -4-253.458 309.152  23
   3  -7  -4-99.3909 333.693   8
   3  -7  -3 93410.5 2301.92  27
  -3   7   3 96977.6 2286.77  12
   3  -7  -3 95359.6 2310.95   8
   3  -7  -2 41377.2 1124.58  27
   3  -7  -2 41657.2 1128.53   8
  -3   7   2 40638.5 1094.57  12
   3  -7  -1 1362.73 328.038   8
  -3   7   1 1274.84 292.120  12
   3  -7   0 11218.7 493.929   8
  -3   7   0 10875.0 466.315  12
   3  -7   1 3198.69 304.015  28
   3  -7   1 3740.86 356.726   8
   3  -7   1 3201.36 273.534   2
  -3   7  -1 3422.38 331.894  12
   3  -7   2 5373.49 352.329  28
   3  -7   2 4926.50 387.395   8
   3  -7   2 5327.56 324.077   2
  -3   7  -2 5521.77 377.410  12
  -3   7  -3 3999.41 361.615  12
   3  -7   3 4063.39 333.048  28
   3  -7   3 4005.42 303.899   2
   3  -7   4 267.510 263.241  28
   3  -7   4 606.007 262.806   2
  -3   7  -4 547.176 317.103  12
   3  -7   5 805.531 286.044  28
  -3   7  -5 818.181 325.608  12
   3  -7   6 934.767 299.670  28
   3  -7   6 737.488 248.113   2
  -3   7  -6 774.650 291.608   4
   3  -7   7 174.520 243.972   2
  -3   7  -7 306.138 274.154   4
  -3   7  -8 24.3117 292.416   4
   3  -7   8 129.704 248.747   2
   3  -7   8 73.6045 254.375  28
  -3   7  -9 1512.42 275.759   4
  -3   7  -9 1257.82 259.577  31
  -3   7 -10 289.849 175.957  22
   3  -7  10 78.0540 196.412  28
   3  -6 -10 417.303 302.334  23
   3  -6  -9 983.374 313.387  23
   3  -6  -8 1831.00 403.496  26
   3  -6  -8 1040.34 318.554  23
   3  -6  -7 48557.8 1309.47   8
   3  -6  -7 56919.6 1404.72  26
   3  -6  -6 3244.75 424.470  26
   3  -6  -6 2794.74 375.430  23
   3  -6  -5 38127.7 1050.41  26
   3  -6  -5 36904.1 1042.17  23
   3  -6  -5 35698.1 1019.85   8
   3  -6  -4 18168.0 626.806  23
  -3   6   4 19357.5 620.837  12
   3  -6  -4 18116.8 640.998   8
   3  -6  -3 36.6319 254.959  27
  -3   6   3-111.091 275.117  12
   3  -6  -3-217.889 265.667  23
   3  -6  -3 75.6737 311.329   8
   3  -6  -2 33504.5 963.514   8
  -3   6   2 34339.0 942.123  12
  -3   6   1 1701.43 268.782  12
   3  -6   0 8631.52 338.427   2
  -3   6   0 8669.82 390.932  12
   3  -6   1 369.748 200.854   2
  -3   6  -1-28.7266 261.020  12
   3  -6   2 172.513 200.746   2
  -3   6  -2 193.703 265.997  12
  -3   6  -3 3029.48 334.202  12
   3  -6   3 3066.59 297.606  28
   3  -6   3 3545.23 267.070   2
   3  -6   4 1083.83 265.565  28
   3  -6   4 1221.02 254.944   2
  -3   6  -4 1242.02 315.709  12
  -3   6  -5 2435.55 350.832  12
   3  -6   5 2597.07 291.354   2
   3  -6   5 2581.77 309.415  28
   3  -6   6 144.849 277.697  28
   3  -6   6-269.273 273.016   2
  -3   6  -6 70.5756 310.868   4
   3  -6   7 254.035 299.309  28
   3  -6   7 418.361 243.643   2
  -3   6  -7 380.063 292.333   4
   3  -6   8 600.157 264.184   2
  -3   6  -8 794.126 304.738   4
   3  -6   9 1223.82 279.341  28
  -3   6  -9 1276.25 303.323   4
   3  -6   9 1465.38 293.700   2
   3  -6  10 2066.78 265.720  14
  -3   6 -10 1772.26 254.743  22
  -3   6 -10 1479.18 246.147  31
   3  -6  10 1214.22 265.560  28
  -3   6 -11 1555.31 195.185  22
   3  -5 -11 5226.70 362.362  23
   3  -5 -10 3245.01 371.042  23
   3  -5  -9 181.922 317.633  23
   3  -5  -9 556.879 318.654   1
   3  -5  -9 356.652 355.334  26
   3  -5  -8 1357.44 347.025   1
   3  -5  -8 873.267 413.990  26
   3  -5  -7 1018.86 344.124  23
   3  -5  -7 616.820 391.814  26
   3  -5  -6 2208.94 334.999   8
   3  -5  -6 2479.93 405.528  26
   3  -5  -6 2489.66 337.342  23
   3  -5  -6 1964.68 389.259   1
   3  -5  -5 8305.24 485.999  26
   3  -5  -5 7507.18 412.731  23
  -3   5   5 8471.85 429.231  12
   3  -5  -5 7931.46 420.569   8
   3  -5  -5 8186.65 465.060   1
   3  -5  -4 811.882 307.432   8
   3  -5  -4 1121.82 368.427  26
  -3   5   4 1472.00 304.904  12
   3  -5  -4 1154.22 263.316  23
   3  -5  -4 1039.07 359.977   1
   3  -5  -3 2035.09 312.806   8
   3  -5  -3 1950.23 264.166  27
  -3   5   3 2287.28 296.673  12
   3  -5  -3 1914.31 256.838  23
   3  -5  -3 2129.36 252.619  21
   3  -5  -3 2152.86 347.259   1
   3  -5  -2 4380.94 256.889   6
   3  -5  -2 5013.35 288.601  23
  -3   5   2 5055.01 309.830  12
   3  -5  -1 4574.58 272.436  23
   3  -5  -1 5044.12 255.621   2
  -3   5   1 5120.79 302.308  12
   3  -5   0 648.963 181.148   2
  -3   5   0 748.487 230.544  12
   3  -5   1 463.148 177.614   2
  -3   5  -1 700.359 233.656  12
   3  -5   2 721.728 188.078   2
  -3   5  -2 824.148 245.087  12
   3  -5   3 26834.9 727.634   2
  -3   5  -3 26450.7 767.295  12
   3  -5   4 1983.49 264.571  28
   3  -5   4 1842.82 235.981   2
  -3   5  -4 1906.86 303.805  12
  -3   5  -5 10144.1 472.929  12
   3  -5   5 10036.7 420.965   2
   3  -5   5 10167.7 447.693  28
  -3   5  -6 4835.11 388.066  12
   3  -5   6 4928.20 364.811  28
   3  -5   6 5327.88 346.010   2
   3  -5   7-7.00869 288.354  28
   3  -5   7-50.9818 274.037   2
  -3   5  -7 194.919 312.653   4
   3  -5   8 361.811 260.866   2
  -3   5  -8 362.903 282.014   4
   3  -5   8 433.592 308.870  28
   3  -5   9 197.164 278.881   2
  -3   5  -9 570.030 309.853   4
   3  -5  10 1779.27 293.508  28
  -3   5 -10 1966.99 294.393  31
  -3   5 -10 2310.90 279.606  22
  -3   5 -10 1996.64 300.930   4
  -3   5 -11 71.1992 202.263  22
   3  -4 -11 249.700 301.309  23
   3  -4 -10 63.4441 317.989  23
   3  -4 -10 119.184 304.577   1
   3  -4 -10-36.7685 331.285  26
   3  -4  -9 745.644 327.767  23
   3  -4  -9 1134.04 338.005   1
   3  -4  -8 2376.06 380.030  23
   3  -4  -8 2849.09 372.355   1
   3  -4  -8 2151.68 419.883  26
   3  -4  -7 1120.20 329.040  23
   3  -4  -7 1223.94 384.749   1
   3  -4  -7 1267.29 395.642  26
   3  -4  -6 10074.3 444.533   8
   3  -4  -6 9810.68 499.874   1
   3  -4  -6 10045.3 518.011  26
   3  -4  -6 9859.21 464.188  23
   3  -4  -5-4.33638 289.104   8
   3  -4  -5 27.7239 348.347   1
  -3   4   5 221.882 252.972   3
   3  -4  -5 82.1601 248.808  23
   3  -4  -4 203.741 284.182   8
   3  -4  -4 145.601 213.796  21
   3  -4  -4 101.529 228.009  23
   3  -4  -4 270.790 326.999   1
  -3   4   4 236.291 230.944   3
   3  -4  -3 16120.5 476.711   6
   3  -4  -3 15038.9 524.801   8
  -3   4   3 15897.9 518.841   3
   3  -4  -3 16663.6 552.821   1
  -3   4   3 16217.8 539.741  12
   3  -4  -2 14681.6 447.884   6
  -3   4   2 15145.3 491.792  12
   3  -4  -1 10510.0 355.350   6
  -3   4   1 10692.8 393.351  12
   3  -4   0 205.654 159.105   6
   3  -4   0 129.971 166.573   2
  -3   4   0 86.2015 213.830  12
   3  -4   1 6065.34 274.032   6
   3  -4   1 7041.01 280.141   2
  -3   4  -1 6400.40 305.754  12
   3  -4   2 15953.5 465.452   2
  -3   4  -2 15694.4 496.095  12
   3  -4   3 36880.7 929.885   2
  -3   4  -3 37108.3 965.421  12
  -3   4  -4 10792.6 434.588  12
   3  -4   4 10847.3 417.915  28
   3  -4   4 10516.0 378.393   2
   3  -4   5 1137.23 254.913  28
   3  -4   5 920.824 212.504   2
  -3   4  -5 1111.80 289.343  12
  -3   4  -6 16154.4 592.574  12
   3  -4   6 17163.1 563.648   2
   3  -4   6 17380.3 592.031  28
  -3   4  -7 214.906 296.590   4
   3  -4   7 29.8949 259.942   2
   3  -4   7-154.325 274.487  28
   3  -4   8 13812.5 572.936  28
  -3   4  -8 14223.4 574.277   4
   3  -4   8 14601.9 566.219   2
  -3   4  -9-248.166 343.557  10
   3  -4   9 331.366 311.725  28
   3  -4   9-329.366 269.981   2
  -3   4  -9 6.72289 294.659   4
  -3   4 -10 13503.4 562.609  31
   3  -4  10 11709.6 521.529  28
  -3   4 -10 14781.5 537.024  22
   3  -4  10 13539.0 558.492   2
  -3   4 -10 10881.2 506.350   4
  -3   4 -11 2508.09 269.519  22
  -3   4 -11 2137.23 283.445  31
  -3   4 -12 601.575 190.988  22
   3  -3 -11 3234.11 345.269  23
   3  -3 -11 3509.41 348.686  26
   3  -3 -11 3950.07 318.300   1
   3  -3 -10 899.199 324.343  23
   3  -3 -10 733.387 339.575  26
   3  -3 -10 512.624 313.218   1
   3  -3  -9 1983.69 426.126  26
   3  -3  -9 1919.73 343.423   1
   3  -3  -8 103.867 326.713  23
   3  -3  -8 386.038 402.887  26
   3  -3  -8 175.274 310.871  15
   3  -3  -7 20633.0 699.485  23
   3  -3  -7 21051.8 708.768   1
   3  -3  -7 19984.4 660.003  18
   3  -3  -7 19320.8 678.029  15
   3  -3  -6 695.830 274.834  23
  -3   3   6 740.204 239.322   3
   3  -3  -6 527.096 295.536  15
  -3   3   5 2800.80 256.542   3
   3  -3  -5 2536.41 297.271   8
   3  -3  -5 2669.78 307.491  15
  -3   3   4 12683.0 426.867   3
   3  -3  -4 12297.0 444.790  15
   3  -3  -4 12299.5 422.766  21
   3  -3  -4 11415.1 438.766   8
   3  -3  -3 471.516 164.219   6
   3  -3  -3 661.864 203.340  21
   3  -3  -3 604.615 183.497  30
  -3   3   3 680.140 194.717   3
   3  -3  -2 1057.13 181.757  30
  -3   3   2 1144.33 190.086   3
   3  -3  -2 1265.10 168.241   6
   3  -3  -1 1530.33 184.463  30
  -3   3   1 1652.69 191.536   3
   3  -3  -1 1911.69 172.491   6
   3  -3   0 565073. 12786.1  30
   3  -3   0 577306. 12770.9   6
   3  -3   0 572457. 12741.4   1
   3  -3   1 18025.5 497.016   6
   3  -3   2 62361.2 1505.81   6
   3  -3   2 64730.6 1498.66   2
   3  -3   3 1380.95 173.566   2
  -3   3  -3 1332.51 227.763  12
   3  -3   4 784.618 171.505   2
  -3   3  -4 1046.09 239.368  12
  -3   3  -5 3415.20 300.620  12
   3  -3   5 3193.97 269.593  28
   3  -3   5 2929.12 227.478   2
   3  -3   6 646.220 249.606  28
   3  -3   6 295.885 209.918   2
  -3   3  -6 474.596 275.733  12
   3  -3   7 8619.63 426.386  28
  -3   3  -7 9044.59 425.565   4
   3  -3   7 8486.61 394.234   2
   3  -3   8 8014.04 437.565  28
  -3   3  -8 8453.62 441.316   4
   3  -3   8 8495.44 429.491   2
   3  -3   9 1282.71 328.250  28
  -3   3  -9 1373.68 328.505   4
   3  -3   9 989.992 313.371   2
  -3   3 -10 3061.65 360.759  31
  -3   3 -10 3507.34 340.294  22
   3  -3  10 2971.56 345.703   2
  -3   3 -11 1266.76 280.412  31
  -3   3 -11 1140.38 251.002  22
  -3   3 -12 4.69198 193.771  22
   3  -3  12 106.968 230.793   3
  -3   3 -13-53.2814 156.762  22
   3  -2 -11 230.703 285.997   1
   3  -2 -11 238.907 310.699  26
   3  -2 -10 4436.54 350.139  15
   3  -2 -10 4960.59 379.987   1
   3  -2 -10 3973.01 397.566  26
   3  -2 -10 3705.02 384.944  23
   3  -2  -9 3026.06 368.978  18
   3  -2  -9 3615.38 380.964   1
   3  -2  -9 3174.81 440.423  26
   3  -2  -8 207.820 317.742  15
   3  -2  -8 189.069 329.246  18
   3  -2  -8 386.211 311.099  23
  -3   2   8 431.788 285.263   3
   3  -2  -7 10835.3 488.048  23
   3  -2  -7 11437.9 480.403  18
   3  -2  -7 11930.6 505.345  15
  -3   2   7 11503.9 463.635   3
   3  -2  -6 7774.86 391.678  23
  -3   2   6 8801.27 378.384   3
   3  -2  -6 8136.44 414.885  15
   3  -2  -6 7719.74 398.061  18
  -3   2   5 7953.96 350.058   3
   3  -2  -5 8670.02 396.423  15
   3  -2  -4 15504.7 500.369  15
   3  -2  -4 14991.7 445.511   6
  -3   2   4 15498.8 478.256   3
   3  -2  -4 14665.9 457.693  30
  -3   2   3 25062.6 655.732   3
   3  -2  -3 23297.7 655.000  15
   3  -2  -3 25607.6 662.440  21
   3  -2  -3 24179.3 633.388   6
   3  -2  -3 23199.1 641.580  30
   3  -2  -2 96015.5 2256.14  30
   3  -2  -2 96949.7 2246.22  15
  -3   2   2 100783. 2261.20   3
  -3   2   1 221364. 4904.99   3
   3  -2  -1 213642. 4902.39  30
   3  -2   0 2070.05 170.115  30
   3  -2   1 20300.0 498.702   1
   3  -2   1 19084.2 531.311  30
  -3   2  -1 19918.9 541.422  12
   3  -2   2 2442.49 171.960   6
   3  -2   2 2379.77 178.114  30
  -3   2  -2 2808.05 214.684  12
   3  -2   3 535.120 149.526   6
  -3   2  -3 596.179 125.659   9
   3  -2   3 573.929 161.334   2
  -3   2  -3 640.648 200.680  12
   3  -2   4 21049.1 565.893   2
  -3   2  -4 20909.7 536.368   9
   3  -2   5 10324.7 360.451   2
  -3   2  -5 11065.8 404.612  12
  -3   2  -6 10735.9 425.212  12
   3  -2   6 10527.0 385.598   2
   3  -2   6 11163.2 418.474  28
   3  -2   7 2189.79 285.087  28
  -3   2  -7 2356.59 280.014   4
   3  -2   7 2122.00 256.019   2
   3  -2   8 5.92571 284.378  28
   3  -2   8-74.6100 254.828   2
  -3   2  -8-32.3581 279.995   4
   3  -2   9 17271.1 636.219  28
  -3   2  -9 15560.3 608.096   4
   3  -2   9 16624.3 613.360   2
  -3   2 -10-147.491 289.004  31
  -3   2 -10 406.341 266.820  22
  -3   2 -11 688.073 242.985  22
  -3   2 -11 612.903 304.939  10
  -3   2 -12 225.562 202.223  22
  -3   2 -13 701.878 185.293  22
   3  -1 -11 1072.73 264.572  15
   3  -1 -11 1369.72 302.472   1
   3  -1 -11 1209.11 322.671  26
   3  -1 -10-79.3372 316.943  18
   3  -1 -10-361.135 298.371  15
   3  -1 -10 331.338 334.811   1
   3  -1 -10 407.635 349.514  26
  -3   1   9 1346.16 324.872   3
   3  -1  -8 15043.9 562.089  18
   3  -1  -8 15309.8 599.882  15
  -3   1   8 14682.5 578.262   3
   3  -1  -8 14166.6 578.250  23
   3  -1  -7 1730.08 299.519  23
  -3   1   7 998.772 272.761   3
   3  -1  -7 1483.33 315.052  18
   3  -1  -7 1659.94 337.935  15
  -3   1   6 6187.39 333.613   3
  -3   1   5 33334.8 884.746   3
  -3   1   4 50426.1 1230.88   3
   3  -1  -4 49521.1 1217.61  30
  -3   1   3 8167.73 311.430   3
   3  -1  -3 7976.36 299.274  30
   3  -1  -2 3535.31 149.800  27
   3  -1  -2 4034.58 208.811  30
  -3   1   2 4265.49 217.385   3
   3  -1  -2 3901.05 230.467  15
   3  -1  -1 16311.7 449.829   6
   3  -1  -1 16702.0 454.333  30
   3  -1  -1 16197.1 434.150  15
   3  -1   0 1615.36 148.791  30
  -3   1   0 1672.00 157.021   3
   3  -1   0 1616.79 149.223   6
  -3   1  -1 203397. 4561.13  12
   3  -1   1 201879. 4564.85  30
  -3   1  -1 201616. 4560.82   3
   3  -1   1 204221. 4559.22   6
   3  -1   2 6809.22 254.611  30
   3  -1   2 6896.48 245.774   6
  -3   1  -3 54.8089 171.400  12
  -3   1  -3 19.2787 100.628  32
   3  -1   4 277.564 165.980   2
  -3   1  -4 897.972 134.388   9
  -3   1  -4 482.468 197.649  12
  -3   1  -5 198383. 4407.13  12
  -3   1  -5 192346. 4384.11  35
   3  -1   5 194203. 4401.83   2
   3  -1   6 1903.80 239.544  28
   3  -1   6 1521.92 197.969   2
  -3   1  -6 1679.64 182.500   9
  -3   1  -7 37218.9 1000.09   4
   3  -1   7 38340.5 995.968   2
   3  -1   8 3389.33 346.313  28
  -3   1  -8 3138.67 301.643   4
   3  -1   8 3489.48 286.413   2
  -3   1  -9 5402.88 383.432  31
   3  -1   9 5430.98 369.370   2
  -3   1  -9 5986.98 435.410  10
  -3   1 -10 18132.3 676.457  31
  -3   1 -10 16586.0 639.234  22
  -3   1 -11 1465.73 331.760  10
  -3   1 -11 861.274 298.797  31
  -3   1 -11 1183.06 278.226  22
  -3   1 -12 3665.08 301.309  22
  -3   1 -12 6234.38 380.082  10
  -3   1 -13 474.698 189.953  22
  -3   1 -14 1058.07 157.449  22
   3   0 -11 162.574 256.363  15
   3   0 -11 146.897 284.798   1
   3   0 -11 151.439 311.287  26
   3   0 -10 8528.56 420.707  18
   3   0 -10 7354.55 425.215  15
  -3   0  10 6953.71 476.799   3
   3   0 -10 8309.13 464.773  26
  -3   0   9 384.810 323.287   3
   3   0  -8 41.3492 320.051  18
  -3   0   8-316.824 308.353   3
   3   0  -8 59.8057 292.945  23
   3   0  -7 4546.59 333.154  23
   3   0  -7 4583.32 327.257  20
  -3   0   7 4373.74 341.900   3
  -3   0   6 12599.9 466.427   3
   3   0  -6 12172.9 445.669  30
  -3   0   6 12681.3 474.909  14
  -3   0   5 316.808 204.021   3
  -3   0   5 378.525 213.850  14
  -3   0   4 685.669 190.464   3
   3   0  -4 489.555 177.598  30
  -3   0   4 869.765 202.045  14
  -3   0   3 4094.99 226.956   3
   3   0  -3 3628.38 215.651  30
   3   0  -2 2062.27 174.299  30
   3   0  -2 2229.98 190.334  21
  -3   0   2 1882.67 189.427  14
   3   0  -1 8772.40 302.263  21
  -3   0   1 9286.01 293.087   3
   3   0  -1 8705.53 286.778  30
  -3   0   0 138181. 3057.74   3
   3   0   0 136596. 3064.49  30
   3   0   0 133796. 3023.26  15
   3   0   1 24131.2 508.343  30
  -3   0  -1 22733.1 498.266   3
   3   0   1 24165.6 505.486   6
  -3   0  -2 60285.5 1369.80  12
   3   0   2 58057.6 1370.93  30
   3   0   2 58987.5 1370.51   6
  -3   0  -3 2784.95 187.935  12
   3   0   3 2476.57 158.437   6
   3   0   3 2548.19 171.569  30
  -3   0  -4 159182. 3624.77  32
  -3   0  -4 166799. 3640.75  12
  -3   0  -4 159302. 3643.72   9
   3   0   4 165699. 3649.75   2
   3   0   4 162081. 3646.41   6
  -3   0  -4 158433. 3623.10  17
  -3   0  -5 86037.9 1923.14  12
  -3   0  -5 85320.4 1919.33  35
  -3   0  -5 80824.8 1898.91  32
  -3   0  -5 82026.9 1894.68  17
  -3   0  -6 55899.3 1305.62   9
  -3   0  -6 52644.3 1281.83  35
  -3   0  -6 51027.5 1272.30  32
   3   0   6 58072.8 1319.24  28
   3   0   6 55248.1 1290.49   2
   3   0   7 10806.0 430.527  28
   3   0   7 10273.5 374.184   2
  -3   0  -7 10161.8 385.063   4
  -3   0  -8 402.679 246.694  31
   3   0   8 826.762 243.231   2
  -3   0  -9 6631.01 364.460  22
  -3   0  -9 7088.21 442.144  10
  -3   0  -9 6974.78 408.894  31
  -3   0 -10 8599.21 431.674  22
  -3   0 -10 9798.86 499.948  10
  -3   0 -10 9375.21 481.318  31
  -3   0 -11 2761.36 306.555  22
  -3   0 -11 2878.45 351.046  10
  -3   0 -11 3021.31 342.204  31
  -3   0 -12 3141.52 292.498  22
  -3   0 -12 4673.33 374.333  10
  -3   0 -13 2341.94 236.018  22
  -3   0 -14 151.831 157.388  22
   3   1 -11 1384.03 292.347   1
  -3  -1  11 890.589 282.753   3
   3   1 -11 1114.99 264.073  15
   3   1 -11 1159.08 286.006  18
  -3  -1  10 501.860 318.450   3
   3   1 -10 421.556 282.364  18
   3   1 -10 138.459 294.558  15
   3   1 -10 385.836 346.083  26
   3   1  -9 12388.1 493.676  18
  -3  -1   9 10808.8 539.809   3
  -3  -1   8 14322.8 593.434   3
  -3  -1   8 15634.5 644.614  14
   3   1  -8 15311.5 539.503  20
  -3  -1   7 99.7507 268.682   3
   3   1  -7 116.339 263.655  20
  -3  -1   7-256.047 288.740  14
  -3  -1   6 28325.7 816.770   3
  -3  -1   6 28611.4 817.300  14
   3   1  -6 27512.5 799.133  30
  -3  -1   5 14836.8 498.415   3
  -3  -1   5 14664.7 497.722  14
   3   1  -5 15400.6 501.876  30
  -3  -1   4 130515. 2981.53   3
  -3  -1   4 128347. 2978.84  14
   3   1  -4 127922. 2985.99  30
  -3  -1   3 36920.2 916.767   3
   3   1  -3 36156.4 929.294  30
  -3  -1   2 67481.4 1592.19  14
   3   1  -2 68457.0 1602.27  30
  -3  -1   1 40114.6 945.908   3
  -3  -1   1 39093.1 950.401  14
   3   1  -1 39381.5 953.593  21
   3   1  -1 39290.2 959.359  30
  -3  -1   0 46720.3 1071.59   3
  -3  -1   0 43930.9 1075.04  14
   3   1   0 45468.0 1078.62  21
   3   1   0 46460.4 1082.50  30
  -3  -1  -1 119993. 2640.17  33
  -3  -1  -1 116698. 2662.34   3
   3   1   1 121043. 2673.30  30
  -3  -1  -1 116375. 2632.94  22
  -3  -1  -1 117495. 2651.26   5
  -3  -1  -2 2060.60 124.164  33
   3   1   2 2299.65 165.316  30
  -3  -1  -2 2111.42 146.239   3
  -3  -1  -2 1889.89 116.168  22
  -3  -1  -2 1818.83 116.934   5
   3   1   2 2221.05 153.845   6
   3   1   3 34656.7 796.224   6
   3   1   3 34145.5 798.570  30
  -3  -1  -3 35283.7 784.821  12
  -3  -1  -3 32426.9 792.447  33
  -3  -1  -3 30881.8 785.691  22
  -3  -1  -3 32878.1 765.181  15
   3   1   4 164854. 3720.28   6
  -3  -1  -4 170877. 3710.67  12
  -3  -1  -4 165416. 3730.68   9
  -3  -1  -4 160748. 3720.65  37
  -3  -1  -4 164023. 3727.59  22
  -3  -1  -4 164788. 3720.51  17
   3   1   5 530561. 11638.3   2
  -3  -1  -5 518715. 11650.4  35
  -3  -1  -5 515208. 11634.2  37
  -3  -1  -5 519517. 11636.2  32
  -3  -1  -5 497569. 11637.9  36
  -3  -1  -5 552946. 11632.5  12
  -3  -1  -5 538528. 11663.1  23
  -3  -1  -5 503702. 11652.0  22
  -3  -1  -5 517711. 11639.8  17
  -3  -1  -6 109.346 152.562  35
  -3  -1  -6 206.269 184.023  37
  -3  -1  -6 105.821 182.047  32
  -3  -1  -6-85.1226 160.364   9
   3   1   6 163.118 218.377  28
  -3  -1  -6 172.404 235.742  23
  -3  -1  -6 259.166 143.130  17
  -3  -1  -7 103.751 175.640   9
   3   1   7 27.5897 196.690   2
  -3  -1  -7 7.95561 174.063  22
  -3  -1  -7 48.6376 210.303  32
  -3  -1  -7 333.862 205.121  31
  -3  -1  -8 2553.49 316.275  13
  -3  -1  -8 2683.09 254.711  34
  -3  -1  -8 2774.22 243.650  22
  -3  -1  -8 3166.34 288.858  31
  -3  -1  -9 155.758 212.314  22
  -3  -1  -9 147.398 293.222  13
  -3  -1  -9 67.8367 312.565  10
  -3  -1  -9 238.219 264.404  31
  -3  -1 -10 10018.9 493.577  10
  -3  -1 -10 9309.67 469.436  31
  -3  -1 -11 318.904 305.469  15
  -3  -1 -11 154.037 296.998  19
  -3  -1 -11-186.974 243.732  22
  -3  -1 -12 1763.99 301.325  15
  -3  -1 -12 2509.19 308.983  19
  -3  -1 -12 1943.08 264.975  22
  -3  -1 -13 265.119 201.838  22
  -3  -1 -14 1789.04 195.923  22
   3   2 -11 1841.13 280.443  18
   3   2 -11 1622.63 265.911  15
  -3  -2  11 1219.57 262.899   3
   3   2 -10 3618.87 315.424  18
   3   2 -10 2861.24 365.988  26
  -3  -2   9 1889.56 306.431   3
   3   2  -9 1908.95 313.324  18
  -3  -2   9 1342.44 353.458  14
   3   2  -8 3574.01 321.165  20
  -3  -2   8 3655.53 396.465  14
  -3  -2   7 98.0497 287.923  14
   3   2  -7 284.631 255.338  20
  -3  -2   7-88.8268 262.847   3
   3   2  -7-233.787 259.062  30
  -3  -2   6 3334.39 311.633  14
   3   2  -6 3321.00 306.377  20
   3   2  -6 3275.58 301.462  30
  -3  -2   6 3275.65 297.780   3
  -3  -2   5 2093.78 248.726   3
  -3  -2   5 2594.43 275.709  14
  -3  -2   4 42940.9 1083.12   3
  -3  -2   4 42427.2 1093.17  14
  -3  -2   3 105941. 2453.07   3
  -3  -2   2 119.933 175.457  14
  -3  -2   1 36620.4 857.370   3
  -3  -2   1 38123.5 870.502  14
  -3  -2   0 1249.22 126.002  11
  -3  -2   0 1356.08 154.032  14
  -3  -2   0 1317.66 110.718  16
  -3  -2   0 1309.06 138.086   3
  -3  -2  -1 7548.21 242.018  14
  -3  -2  -1 6981.04 213.495  16
  -3  -2  -1 7116.11 204.097  31
   3   2   1 7973.41 255.941  30
  -3  -2  -1 7017.45 229.946  11
  -3  -2  -1 7124.42 223.898  27
   3   2   1 6887.17 244.599  21
  -3  -2  -1 7258.34 228.520   3
  -3  -2  -2 775.683 110.978   3
  -3  -2  -2 851.028 180.275  38
   3   2   2 794.061 135.904  30
  -3  -2  -2 870.030 122.329  31
  -3  -2  -2 725.888 130.852  11
  -3  -2  -2 673.993 134.833  27
  -3  -2  -2 728.435 117.089  22
   3   2   2 646.670 138.579  21
  -3  -2  -2 681.101 109.383   5
  -3  -2  -3-41.8518 121.859  33
  -3  -2  -3-7.71214 178.971  38
  -3  -2  -3 198.747 179.747  37
   3   2   3 120.429 120.333  30
  -3  -2  -3-1.91940 128.571  31
  -3  -2  -3-3.47932 95.8467  12
  -3  -2  -3 82.2795 139.223  27
  -3  -2  -3 75.2964 114.968  22
  -3  -2  -3 106.947 190.763  23
  -3  -2  -3 5.09252 110.761   5
   3   2   3-62.7143 124.199   6
   3   2   4 5600.95 191.198   6
  -3  -2  -4 5094.30 222.754  35
  -3  -2  -4 5299.55 207.288  33
  -3  -2  -4 5659.94 245.838  37
  -3  -2  -4 5068.03 221.894  31
   3   2   4 5550.23 190.912  30
  -3  -2  -4 5451.64 171.297  12
  -3  -2  -4 4743.14 205.224   9
  -3  -2  -4 5379.10 227.206  27
  -3  -2  -4 4920.54 267.087  25
  -3  -2  -4 5421.54 265.073  23
  -3  -2  -4 5019.96 207.380  22
  -3  -2  -4 5089.78 208.972  17
  -3  -2  -4 5551.09 209.105  15
   3   2   5 2034.27 156.448   2
  -3  -2  -5 1849.58 172.832  35
  -3  -2  -5 1982.64 162.646  33
  -3  -2  -5 2096.24 189.955  32
  -3  -2  -5 2188.75 197.308  37
  -3  -2  -5 1861.38 213.483  36
  -3  -2  -5 2109.83 177.481  31
   3   2   5 2030.77 184.324  28
  -3  -2  -5 1804.09 161.114   9
  -3  -2  -5 1730.31 181.565  27
  -3  -2  -5 2065.57 262.263  25
  -3  -2  -5 1868.51 226.928  19
  -3  -2  -5 2309.79 226.426  23
  -3  -2  -5 1947.79 166.011  22
  -3  -2  -5 2182.36 164.721  17
  -3  -2  -5 1935.64 196.927  15
  -3  -2  -6 35888.1 956.307  35
  -3  -2  -6 38423.2 959.479  32
  -3  -2  -6 40330.8 970.779  36
  -3  -2  -6 39892.4 987.588  31
  -3  -2  -6 37313.2 964.024   9
  -3  -2  -6 41001.8 986.777  23
   3   2   6 40118.6 935.382   2
  -3  -2  -7 6607.35 317.133  31
  -3  -2  -7 5186.95 275.665   9
  -3  -2  -7 6299.97 343.649  13
  -3  -2  -7 7043.07 341.291  10
  -3  -2  -7 5949.74 291.120  24
  -3  -2  -7 6579.71 283.897  22
  -3  -2  -7 5970.57 289.130  17
  -3  -2  -8 176.916 238.857  32
  -3  -2  -8-71.1665 230.499  31
  -3  -2  -8 291.223 278.677  13
  -3  -2  -8-117.154 271.221  10
  -3  -2  -8-62.4129 213.558  24
  -3  -2  -8-124.733 186.138  22
  -3  -2  -8 40.1277 261.086  23
  -3  -2  -8 146.564 210.639  34
  -3  -2  -9 172.279 259.125  34
  -3  -2  -9 221.964 248.804  31
  -3  -2  -9 673.341 307.210  13
  -3  -2  -9 317.254 312.285  10
  -3  -2  -9 110.935 206.281  22
  -3  -2  -9 82.6341 276.899  15
  -3  -2  -9 89.8856 257.722  24
  -3  -2 -10 2693.23 372.552  10
  -3  -2 -10 2519.97 339.299  13
  -3  -2 -10 2544.48 272.143  22
  -3  -2 -10 2940.56 333.458  15
  -3  -2 -11 597.210 316.476  19
  -3  -2 -11 800.914 250.394  22
  -3  -2 -11 418.877 309.137  15
  -3  -2 -12 481.017 292.579  19
  -3  -2 -12 629.982 293.321  15
  -3  -2 -13 58.8209 199.007  22
  -3  -2 -13 285.909 259.955  19
  -3  -2 -13-48.8176 245.694  15
  -3  -2 -13 67.2573 245.231  29
  -3  -2 -14 280.522 169.109  22
   3   3 -11 268.550 257.698  18
   3   3 -11 61.9168 224.491  15
  -3  -3  10 1822.50 277.562   3
   3   3 -10 2138.77 293.961  18
  -3  -3   9 427.745 252.255   3
   3   3  -9 1187.81 297.037  18
  -3  -3   9 506.840 297.939  14
   3   3  -8 1117.70 291.682  20
  -3  -3   8 1058.13 320.695  14
  -3  -3   7 1197.33 301.822  14
   3   3  -7 1091.35 280.381  20
  -3  -3   7 1266.64 277.858   3
   3   3  -7 1091.24 286.215  30
  -3  -3   6 227.479 262.578  14
  -3  -3   6 356.480 242.958   3
   3   3  -6 307.438 255.502  20
  -3  -3   5 35944.1 962.465  14
  -3  -3   5 34550.8 942.911   3
   3   3  -5 33885.1 928.283  20
  -3  -3   4 2049.41 221.751   3
  -3  -3   4 2228.72 248.752  14
  -3  -3   3 355782. 8119.79   3
  -3  -3   3 367791. 8134.88  14
  -3  -3   2 12251.3 381.347   3
  -3  -3   1 225446. 5066.14   3
  -3  -3   1 224991. 5075.79  14
  -3  -3   0 17583.0 439.236  27
  -3  -3   0 18059.4 478.583  14
  -3  -3   0 17733.7 461.925   3
  -3  -3  -1 89237.3 2002.97  29
  -3  -3  -1 91922.9 2010.51  27
  -3  -3  -1 90629.3 2007.47   3
  -3  -3  -1 85277.6 1978.77  10
  -3  -3  -1 87738.9 2023.01  11
  -3  -3  -1 93635.0 2020.75  14
  -3  -3  -1 88907.6 2017.09  16
  -3  -3  -2 384.744 120.481   5
  -3  -3  -2 302.809 84.2076   3
  -3  -3  -2 345.242 196.375  38
  -3  -3  -2 402.618 129.378  11
  -3  -3  -2 349.051 209.191  25
  -3  -3  -2 364.490 143.741  27
  -3  -3  -2 294.435 126.588  22
  -3  -3  -2 384.485 120.226  16
  -3  -3  -2 295.582 113.312  14
  -3  -3  -3 56528.7 1258.87  38
  -3  -3  -3 56081.7 1259.61  37
  -3  -3  -3 50868.4 1246.04  31
   3   3   3 53469.0 1230.10  30
  -3  -3  -3 51552.3 1236.62  10
  -3  -3  -3 52041.9 1248.58  11
  -3  -3  -3 52945.5 1247.89  27
  -3  -3  -3 55724.7 1269.19  25
  -3  -3  -3 55272.1 1268.10  23
  -3  -3  -3 54871.9 1261.86  19
  -3  -3  -3 51392.8 1242.38  22
  -3  -3  -3 51857.8 1247.03   5
   3   3   4 56707.8 1264.23   6
  -3  -3  -4 51263.0 1299.34  35
  -3  -3  -4 57062.7 1308.76  37
  -3  -3  -4 59010.9 1311.98  39
  -3  -3  -4 54579.5 1306.49  31
   3   3   4 55133.4 1256.94  30
  -3  -3  -4 53526.2 1296.16  10
  -3  -3  -4 54364.6 1299.27  27
  -3  -3  -4 55324.9 1318.99  25
  -3  -3  -4 56860.8 1313.39  23
  -3  -3  -4 56111.1 1307.45  19
  -3  -3  -4 55032.4 1298.33  22
  -3  -3  -4 52451.7 1301.58  17
   3   3   5 70520.4 1594.16   2
  -3  -3  -5 65858.0 1637.73  35
  -3  -3  -5 69632.8 1633.61  39
  -3  -3  -5 70315.3 1637.23  33
  -3  -3  -5 70520.1 1633.13  32
  -3  -3  -5 71476.2 1637.51  37
  -3  -3  -5 68775.9 1649.93  31
  -3  -3  -5 68960.0 1638.34   9
  -3  -3  -5 71217.4 1643.34  10
  -3  -3  -5 71782.3 1660.51  25
  -3  -3  -5 70036.2 1641.68  27
  -3  -3  -5 69688.8 1645.45  23
  -3  -3  -5 70572.9 1640.56  22
  -3  -3  -5 70571.1 1633.54  15
  -3  -3  -6 9730.21 327.148  33
  -3  -3  -6 9084.10 335.333  39
  -3  -3  -6 9261.45 357.297  36
  -3  -3  -6 9090.00 334.693  32
  -3  -3  -6 8850.26 342.350  31
  -3  -3  -6 8721.42 329.295   9
  -3  -3  -6 9635.63 363.106  10
  -3  -3  -6 9518.40 337.117  27
  -3  -3  -6 10100.4 372.762  19
  -3  -3  -6 9246.05 369.890  13
  -3  -3  -6 9505.72 346.373  15
  -3  -3  -6 8830.28 340.442  17
  -3  -3  -7 4612.93 247.476  33
  -3  -3  -7 4117.64 274.798  32
  -3  -3  -7 4669.46 305.637  36
  -3  -3  -7 4046.17 268.019  31
  -3  -3  -7 3663.93 247.139   9
  -3  -3  -7 4352.36 297.760  10
  -3  -3  -7 4487.05 272.377  24
  -3  -3  -7 4334.05 262.869  27
  -3  -3  -7 4776.96 354.339  25
  -3  -3  -7 4571.34 307.297  19
  -3  -3  -7 4185.48 288.317  23
  -3  -3  -7 4646.62 254.803  22
  -3  -3  -7 4680.98 287.483  15
  -3  -3  -7 3575.38 263.653  17
  -3  -3  -7 4851.41 314.703  13
  -3  -3  -8 3910.73 296.076  32
  -3  -3  -8 3473.45 279.546  34
  -3  -3  -8 3649.36 280.051  31
  -3  -3  -8 2973.37 272.697  24
  -3  -3  -8 3318.70 307.764  10
  -3  -3  -8 3357.46 307.258  23
  -3  -3  -8 3298.66 247.326  22
  -3  -3  -8 3833.76 332.242  13
  -3  -3  -8 3509.56 294.698  15
  -3  -3  -9 23720.9 745.942  34
  -3  -3  -9 21984.9 746.548  24
  -3  -3  -9 25140.1 733.192  19
  -3  -3  -9 25148.1 726.471  22
  -3  -3  -9 23093.4 757.512  23
  -3  -3  -9 24962.8 737.686  15
  -3  -3  -9 25993.3 750.726  13
  -3  -3  -9 26954.8 776.471  10
  -3  -3 -10 2025.52 330.652  37
  -3  -3 -10 1882.71 330.256  34
  -3  -3 -10 2118.68 363.985  10
  -3  -3 -10 2661.76 350.692  13
  -3  -3 -10 2200.10 337.105  19
  -3  -3 -10 1250.94 353.303  23
  -3  -3 -10 2598.93 271.444  22
  -3  -3 -10 2018.75 317.097  15
  -3  -3 -11 10565.2 460.337  22
  -3  -3 -11 10323.6 483.304  19
  -3  -3 -11 10296.1 489.849  15
  -3  -3 -11 10402.9 493.635  13
  -3  -3 -12 22438.2 730.417  19
  -3  -3 -12 25005.0 756.557  15
  -3  -3 -13 4070.19 329.012  29
  -3  -3 -13 4235.97 323.381  19
  -3  -3 -13 3896.01 279.937  22
  -3  -3 -14 844.309 240.514  19
  -3  -3 -14 841.422 182.288  22
  -3  -3 -14 648.114 260.614  38
   3   4 -10 813.379 271.452  18
  -3  -4  10 650.762 234.289   3
   3   4  -9 1893.31 303.756  18
  -3  -4   9 1052.47 277.732  14
  -3  -4   9 1868.06 268.416   3
   3   4  -8 1530.09 297.744  30
  -3  -4   8 1322.59 259.646   3
   3   4  -7 860.787 281.767  20
  -3  -4   7 551.640 284.648  14
  -3  -4   7 793.490 267.890   3
   3   4  -6 725.787 272.415  20
  -3  -4   6 412.185 266.392  14
  -3  -4   6 371.761 244.007   3
   3   4  -5 16416.5 552.821  20
  -3  -4   5 16243.5 567.005  14
  -3  -4   5 16892.2 549.822   3
   3   4  -4 212.100 231.731  20
  -3  -4   4 96.8072 210.297  14
  -3  -4   4-167.901 186.350   3
  -3  -4   3 950.542 220.484  28
   3   4  -3 934.220 231.684  20
  -3  -4   3 751.339 199.506  14
  -3  -4   3 531.437 170.596   3
  -3  -4   2 12960.2 410.403  28
  -3  -4   2 12940.2 409.170  14
  -3  -4   1 25543.0 644.970  28
  -3  -4   1 23200.7 639.130  14
  -3  -4   0 6854.58 241.922  27
  -3  -4   0 7223.95 250.896   3
  -3  -4   0 7431.75 278.045  28
  -3  -4   0 7563.36 219.426  13
  -3  -4   0 6962.68 268.534  14
  -3  -4  -1 44674.4 1050.77  27
  -3  -4  -1 43792.7 1062.15  25
  -3  -4  -1 43590.3 1033.61   3
  -3  -4  -1 45681.7 1055.86  14
  -3  -4  -1 46012.1 1041.93  13
  -3  -4  -1 43278.2 1058.55  16
  -3  -4  -2 14257.6 397.622   8
  -3  -4  -2 12238.7 313.976   3
  -3  -4  -2 12696.1 371.410  35
  -3  -4  -2 11981.6 367.456  29
  -3  -4  -2 12909.0 368.439  27
  -3  -4  -2 14345.7 411.772  25
  -3  -4  -2 12548.1 366.261  22
  -3  -4  -2 13269.1 382.934  13
  -3  -4  -2 12751.5 342.560  14
  -3  -4  -2 12597.2 365.516  16
  -3  -4  -3 13522.1 381.739   9
  -3  -4  -3 13343.5 377.027  10
  -3  -4  -3 14126.3 413.323  39
  -3  -4  -3 12635.6 387.063  35
  -3  -4  -3 12913.4 403.376  37
  -3  -4  -3 13084.2 419.767  38
  -3  -4  -3 12728.3 385.431  27
  -3  -4  -3 14145.3 428.347  25
  -3  -4  -3 14484.2 412.503  23
  -3  -4  -3 12755.6 382.118  22
  -3  -4  -3 13680.0 405.753  13
  -3  -4  -3 13068.8 393.162  17
  -3  -4  -3 13736.1 386.587  16
  -3  -4  -4 3883.53 199.782   5
   3   4   4 3756.94 152.860   6
  -3  -4  -4 4238.54 246.554   8
  -3  -4  -4 3247.48 201.556  35
  -3  -4  -4 4039.96 226.181  39
  -3  -4  -4 3745.43 256.084  38
  -3  -4  -4 3784.93 234.672  37
  -3  -4  -4 4000.30 204.848  11
  -3  -4  -4 3835.91 230.414  10
  -3  -4  -4 3947.56 209.644  27
  -3  -4  -4 4548.77 265.442  25
  -3  -4  -4 3897.88 225.052  23
  -3  -4  -4 3532.13 199.048  22
  -3  -4  -4 3918.45 252.546  13
  -3  -4  -5 117.682 208.366   8
  -3  -4  -5 199.390 148.344  35
  -3  -4  -5 120.343 179.474  39
  -3  -4  -5-11.6762 198.505  37
  -3  -4  -5 132.942 171.285  32
  -3  -4  -5 120.288 162.720  27
  -3  -4  -5 217.550 207.658  10
  -3  -4  -5 63.6961 147.948  11
  -3  -4  -5-32.1143 149.075   9
  -3  -4  -5 15.4007 158.548  22
  -3  -4  -5 33.1684 230.567  19
  -3  -4  -5 10.3584 165.155  17
  -3  -4  -6 12550.1 418.768  39
  -3  -4  -6 13499.9 477.229  25
  -3  -4  -6 13886.7 444.137  10
  -3  -4  -6 12031.4 418.530   9
  -3  -4  -6 14329.0 451.992  19
  -3  -4  -6 12733.3 435.520  23
  -3  -4  -6 14700.1 436.443  22
  -3  -4  -6 12290.8 436.743  17
  -3  -4  -6 13478.4 446.263  13
  -3  -4  -7 10156.5 373.476  33
  -3  -4  -7 11353.6 415.745  36
  -3  -4  -7 11011.8 397.266  32
  -3  -4  -7 9350.33 401.602  24
  -3  -4  -7 11128.5 385.998  27
  -3  -4  -7 11003.1 453.625  25
  -3  -4  -7 10669.1 411.842  10
  -3  -4  -7 8791.39 375.807   9
  -3  -4  -7 10789.4 387.995  22
  -3  -4  -7 11105.9 420.422  19
  -3  -4  -7 10529.7 411.669  23
  -3  -4  -7 11209.7 404.852  15
  -3  -4  -7 10091.9 406.667  17
  -3  -4  -7 10480.1 419.007  13
  -3  -4  -8 41522.2 1047.10  33
  -3  -4  -8 40415.8 1044.84  32
  -3  -4  -8 36773.5 1049.39  34
  -3  -4  -8 42601.8 1056.93  36
  -3  -4  -8 40623.7 1036.06  27
  -3  -4  -8 35171.5 1055.51  24
  -3  -4  -8 40584.7 1091.50  25
  -3  -4  -8 41067.5 1063.77  10
  -3  -4  -8 38815.3 1057.08  23
  -3  -4  -8 40534.3 1044.39  19
  -3  -4  -8 40183.5 1044.40  22
  -3  -4  -8 41901.2 1052.64  15
  -3  -4  -8 35410.0 1058.62  17
  -3  -4  -8 41812.6 1059.40  13
  -3  -4  -9 21145.7 670.618  32
  -3  -4  -9 20428.8 690.104  34
  -3  -4  -9 22176.0 748.660  25
  -3  -4  -9 20733.3 695.233  23
  -3  -4  -9 21736.1 671.447  19
  -3  -4  -9 20744.8 657.887  22
  -3  -4  -9 22056.7 697.500  13
  -3  -4  -9 21922.8 676.435  15
  -3  -4  -9 22476.3 703.145  10
  -3  -4 -10 17538.0 650.928  34
  -3  -4 -10 16649.9 617.255  37
  -3  -4 -10 16273.9 651.571  23
  -3  -4 -10 18251.9 614.185  19
  -3  -4 -10 16528.8 587.190  22
  -3  -4 -10 17410.4 610.877  15
  -3  -4 -10 18828.6 636.419  13
  -3  -4 -11 91926.9 2406.01  37
  -3  -4 -11 94555.3 2453.37  23
  -3  -4 -11 100094. 2395.88  19
  -3  -4 -11 99196.8 2410.55  22
  -3  -4 -11 100261. 2409.93  15
  -3  -4 -11 106508. 2414.40  13
  -3  -4 -11 105669. 2464.03  29
  -3  -4 -12 3133.00 335.819  19
  -3  -4 -13-50.7159 255.650  29
  -3  -4 -13 107.092 190.398  22
  -3  -4 -13-390.122 273.302  19
  -3  -4 -14 14.1172 162.393  22
  -3  -4 -14-101.819 230.846  19
  -3  -4 -14-44.7134 255.548  38
   3   5 -10 681.333 264.589  18
  -3  -5  10 279.731 210.334   3
   3   5  -9 2240.59 299.685  18
  -3  -5   9 1597.29 258.804  14
  -3  -5   9 1916.63 253.133   3
  -3  -5   8 220.480 240.463  14
  -3  -5   8 144.922 220.651   3
  -3  -5   7 503.239 279.303  14
   3   5  -6 11161.3 477.682  20
  -3  -5   6 10898.2 480.856  14
  -3  -5   6 11151.6 468.730   3
   3   5  -5 778.834 271.955  20
  -3  -5   5 848.057 245.761  14
  -3  -5   5 344.958 217.619   3
  -3  -5   4 1019.41 237.020  28
   3   5  -4 738.351 257.644  20
  -3  -5   4 576.826 217.903  14
  -3  -5   4 670.347 198.696   3
  -3  -5   3 22532.1 652.310  28
  -3  -5   3 22108.5 646.666  14
   3   5  -3 23054.4 661.649  20
  -3  -5   2 151467. 3522.79  14
   3   5  -2 156298. 3530.85  20
   3   5  -1 1713.89 234.996  20
  -3  -5   1 1345.36 191.685  28
  -3  -5   0 22727.5 581.400  28
  -3  -5   0 21612.7 564.338  27
  -3  -5   0 22641.6 558.611  35
  -3  -5   0 21516.7 579.082  14
  -3  -5  -1 30929.7 798.729   5
  -3  -5  -1 31190.2 759.438   3
  -3  -5  -1 31324.9 781.342  35
  -3  -5  -1 32841.8 785.918  28
  -3  -5  -1 31976.8 787.588  27
   3   5   1 32143.4 793.444  20
  -3  -5  -1 30695.3 783.334  14
  -3  -5  -1 32751.7 772.353  13
  -3  -5  -2 396.931 142.005   5
  -3  -5  -2 421.809 138.701   9
  -3  -5  -2 369.363 144.843  35
  -3  -5  -2 517.301 169.663  29
  -3  -5  -2 593.177 159.002  11
  -3  -5  -2 445.389 199.514  13
  -3  -5  -2 337.389 167.774  27
  -3  -5  -2 560.302 206.802  23
  -3  -5  -2 434.403 148.398  16
  -3  -5  -2 427.100 131.660  14
  -3  -5  -3 27689.0 686.492   8
  -3  -5  -3 26930.4 685.073   5
  -3  -5  -3 26792.2 711.927  38
  -3  -5  -3 26909.7 709.665  37
  -3  -5  -3 25090.4 678.403  35
  -3  -5  -3 26056.7 694.412  39
  -3  -5  -3 25898.2 690.098  29
  -3  -5  -3 27583.8 694.480  11
  -3  -5  -3 25873.2 683.491  27
  -3  -5  -3 27213.0 701.149  25
  -3  -5  -3 27933.5 703.896  23
  -3  -5  -3 25908.9 682.570  22
  -3  -5  -3 25725.9 688.087  13
  -3  -5  -4 25890.4 647.319   5
  -3  -5  -4 25208.4 644.966   8
  -3  -5  -4 21279.5 630.075  35
  -3  -5  -4 22993.9 643.334  39
  -3  -5  -4 24272.6 660.867  37
  -3  -5  -4 23941.6 662.621  38
  -3  -5  -4 23061.0 648.333  29
  -3  -5  -4 24750.9 632.332   9
  -3  -5  -4 25669.9 646.832  11
  -3  -5  -4 24105.3 642.181  27
  -3  -5  -4 24991.9 665.263  19
  -3  -5  -4 24262.4 641.752  22
  -3  -5  -4 23732.4 655.361  17
  -3  -5  -5 39530.8 989.542   5
  -3  -5  -5 40396.6 987.986   8
  -3  -5  -5 38143.4 983.471  39
  -3  -5  -5 35573.7 996.707  29
  -3  -5  -5 41268.5 987.838  11
  -3  -5  -5 39599.3 983.948   9
  -3  -5  -5 39836.8 1015.40  25
  -3  -5  -5 38018.0 994.067  23
  -3  -5  -5 42309.0 1002.87  19
  -3  -5  -5 39727.5 1014.37  17
  -3  -5  -5 41154.1 1003.07  13
  -3  -5  -6 1384.57 239.977   8
  -3  -5  -6 1220.98 243.666  36
  -3  -5  -6 1308.98 191.545  33
  -3  -5  -6 1166.30 249.922  37
  -3  -5  -6 1202.45 217.684  32
  -3  -5  -6 1209.92 207.572  27
  -3  -5  -6 1390.99 289.450  25
  -3  -5  -6 1295.20 252.974  13
  -3  -5  -6 994.390 181.654  11
  -3  -5  -6 1055.40 193.702   9
  -3  -5  -6 934.656 219.171  23
  -3  -5  -6 1284.65 199.613  22
  -3  -5  -6 1148.01 255.170  19
  -3  -5  -6 1018.52 209.944  17
  -3  -5  -7 17190.7 519.490  33
  -3  -5  -7 16664.2 526.879  39
  -3  -5  -7 16580.2 554.470  37
  -3  -5  -7 14974.1 532.875  34
  -3  -5  -7 17760.1 546.593  36
  -3  -5  -7 16493.7 528.869  32
  -3  -5  -7 14106.4 539.146  24
  -3  -5  -7 17012.7 523.917  27
  -3  -5  -7 17424.5 588.864  25
  -3  -5  -7 17194.6 546.770  19
  -3  -5  -7 18048.2 534.320  22
  -3  -5  -7 16491.7 542.582  23
  -3  -5  -7 16024.7 546.874  13
  -3  -5  -7 15387.8 554.825  17
  -3  -5  -8 41678.0 1116.69  39
  -3  -5  -8 43360.6 1143.76  37
  -3  -5  -8 44809.6 1129.81  33
  -3  -5  -8 39608.9 1141.32  34
  -3  -5  -8 47004.6 1143.18  36
  -3  -5  -8 44639.7 1128.76  32
  -3  -5  -8 43500.3 1155.33  29
  -3  -5  -8 44816.4 1122.82  27
  -3  -5  -8 46439.1 1185.57  25
  -3  -5  -8 37971.6 1150.03  24
  -3  -5  -8 42922.3 1148.24  23
  -3  -5  -8 43891.4 1129.30  19
  -3  -5  -8 44692.7 1134.72  22
  -3  -5  -8 44624.0 1144.50  13
  -3  -5  -8 38324.5 1150.25  17
  -3  -5  -9-190.278 277.678  29
  -3  -5  -9 182.331 272.835  32
  -3  -5  -9 514.592 326.129  13
  -3  -5  -9-98.1133 382.374  25
  -3  -5  -9 15.5030 279.518  24
  -3  -5  -9 489.205 245.823  27
  -3  -5  -9-72.0095 216.284  22
  -3  -5  -9-229.057 299.948  23
  -3  -5  -9 35.3020 299.212  19
  -3  -5  -9 169.698 295.530  37
  -3  -5  -9-70.7082 288.033  34
  -3  -5 -10 14971.0 584.507  29
  -3  -5 -10 14059.6 608.632  23
  -3  -5 -10 15462.5 565.846  19
  -3  -5 -10 14844.1 540.617  22
  -3  -5 -10 15603.6 596.699  13
  -3  -5 -10 14315.0 614.492  34
  -3  -5 -10 13560.2 573.334  37
  -3  -5 -11 1184.68 351.050  37
  -3  -5 -11 1842.15 337.947  29
  -3  -5 -11 1460.63 263.113  22
  -3  -5 -11 1484.22 380.016  23
  -3  -5 -12 1287.43 301.817  19
  -3  -5 -12 670.798 225.081  22
  -3  -5 -12 953.199 364.607  23
  -3  -5 -13 325.406 308.939  38
  -3  -5 -13 931.679 277.823  29
  -3  -5 -13 965.313 205.042  22
  -3  -5 -13 535.065 275.197  19
  -3  -5 -14 48.7276 159.421  22
  -3  -5 -14 69.7223 227.368  19
  -3  -5 -14 57.6218 248.103  38
  -3  -6   9 1541.75 249.714   3
   3   6  -9 2208.99 284.757  18
  -3  -6   9 1634.49 243.271  14
  -3  -6   8 70.1592 223.347   3
   3   6  -8-38.8498 239.173  30
  -3  -6   8-171.987 236.013  14
  -3  -6   7 5102.61 338.468   3
  -3  -6   6 229.219 250.924   3
  -3  -6   6-6.77374 257.063  14
  -3  -6   5 1302.90 246.968   3
  -3  -6   5 1256.92 259.845  14
  -3  -6   4 155.425 198.648   3
   3   6  -4 119.141 273.305  20
  -3  -6   4-10.8945 231.147  28
  -3  -6   4 197.486 220.434  14
   3   6  -3 2366.84 288.953  20
  -3  -6   3 2087.26 251.092  28
  -3  -6   3 2095.51 240.070  14
   3   6  -2 13292.5 467.785  20
  -3  -6   2 12998.6 441.850  28
  -3  -6   2 13175.3 443.334  14
  -3  -6   1 440.218 181.435  14
   3   6  -1 454.597 226.479  20
  -3  -6   1 517.086 183.003   7
  -3  -6   0 19285.1 542.485  27
  -3  -6   0 20131.4 546.350   7
  -3  -6   0 19527.6 547.989  28
  -3  -6  -1 2011.70 205.513   7
  -3  -6  -1 2082.40 186.032   5
  -3  -6  -1 1612.22 164.940  35
  -3  -6  -1 2258.56 201.318  28
  -3  -6  -1 1863.19 222.097  25
  -3  -6  -1 2304.67 207.699  27
   3   6   1 1709.65 244.755  20
  -3  -6  -1 2054.29 187.730  14
  -3  -6  -2 215507. 5302.78  35
  -3  -6  -2 238640. 5333.67  11
  -3  -6  -2 241182. 5294.89   9
  -3  -6  -2 232175. 5314.09  25
  -3  -6  -2 234875. 5325.86  27
  -3  -6  -2 244875. 5342.99  17
  -3  -6  -2 232914. 5303.09  13
  -3  -6  -2 241147. 5333.62  16
  -3  -6  -2 238852. 5303.49   8
  -3  -6  -2 241337. 5334.09   5
  -3  -6  -2 239023. 5323.53   7
  -3  -6  -3 31695.6 865.507  29
  -3  -6  -3 32541.0 861.767  27
  -3  -6  -3 34172.8 867.825  11
  -3  -6  -3 33654.4 879.172  17
  -3  -6  -3 33868.8 861.459  16
  -3  -6  -3 35144.9 851.885   8
  -3  -6  -3 35482.0 866.168   5
  -3  -6  -4 51317.0 1254.58  13
  -3  -6  -4 48057.6 1266.38  17
  -3  -6  -4 51965.0 1256.75  16
  -3  -6  -4 52889.5 1255.39  11
  -3  -6  -4 50742.4 1233.33   9
  -3  -6  -4 50767.1 1261.14  25
  -3  -6  -4 51743.5 1264.24  23
  -3  -6  -4 50999.0 1252.65  22
  -3  -6  -4 53171.4 1259.17   5
  -3  -6  -4 50731.4 1238.08   8
  -3  -6  -5 416.238 167.571   5
  -3  -6  -5 305.226 223.269   8
  -3  -6  -5 530.114 217.772  39
  -3  -6  -5 600.872 253.916  37
  -3  -6  -5 438.428 250.182  38
  -3  -6  -5 345.959 210.754  32
  -3  -6  -5 250.901 215.912  29
  -3  -6  -5 222.520 169.842  11
  -3  -6  -5 516.250 257.292  13
  -3  -6  -5 374.374 181.473   9
  -3  -6  -5 471.406 196.071  27
  -3  -6  -5 630.168 258.154  25
  -3  -6  -5 351.809 255.968  19
  -3  -6  -5 271.648 182.433  22
  -3  -6  -5 597.380 224.949  23
  -3  -6  -5 490.553 205.190  17
  -3  -6  -6 8446.70 368.935   8
  -3  -6  -6 8043.05 364.939  39
  -3  -6  -6 8462.67 396.817  38
  -3  -6  -6 8629.98 361.065  32
  -3  -6  -6 9081.99 398.141  37
  -3  -6  -6 7163.46 354.673  34
  -3  -6  -6 8146.52 373.014  29
  -3  -6  -6 9341.29 343.770  11
  -3  -6  -6 7578.01 343.825   9
  -3  -6  -6 7619.40 374.058  24
  -3  -6  -6 8426.23 352.576  27
  -3  -6  -6 9003.51 414.399  25
  -3  -6  -6 8376.77 375.930  23
  -3  -6  -6 8803.77 387.642  19
  -3  -6  -6 8912.53 352.207  22
  -3  -6  -6 8888.85 391.311  13
  -3  -6  -6 7089.20 373.228  17
  -3  -6  -7 2591.22 303.273   8
  -3  -6  -7 1991.52 272.976  34
  -3  -6  -7 2311.99 282.063  39
  -3  -6  -7 2575.35 240.280  33
  -3  -6  -7 2575.41 320.049  38
  -3  -6  -7 2143.77 315.645  37
  -3  -6  -7 2282.81 294.772  36
  -3  -6  -7 2095.55 267.213  32
  -3  -6  -7 2379.67 283.631  29
  -3  -6  -7 1879.05 304.699  13
  -3  -6  -7 2206.90 251.178  27
  -3  -6  -7 2923.77 356.486  25
  -3  -6  -7 2045.22 274.711  24
  -3  -6  -7 2283.96 286.365  23
  -3  -6  -7 2072.91 301.614  19
  -3  -6  -7 2337.58 239.816  22
  -3  -6  -7 1974.37 281.525  17
  -3  -6  -8 87358.0 2091.50  32
  -3  -6  -8 83521.2 2082.86  39
  -3  -6  -8 91873.9 2101.29  33
  -3  -6  -8 89184.3 2120.72  37
  -3  -6  -8 79629.1 2119.65  34
  -3  -6  -8 95192.7 2100.07  36
  -3  -6  -8 87740.7 2126.35  29
  -3  -6  -8 89845.7 2089.21  27
  -3  -6  -8 77689.8 2131.63  24
  -3  -6  -8 91382.1 2143.78  25
  -3  -6  -8 84297.3 2110.11  23
  -3  -6  -8 88809.2 2086.11  19
  -3  -6  -8 88122.2 2096.95  22
  -3  -6  -8 75130.0 2125.64  17
  -3  -6  -8 85352.4 2098.22  13
  -3  -6  -9 425.855 280.670  29
  -3  -6  -9 709.228 291.787  32
  -3  -6  -9 796.374 331.060  13
  -3  -6  -9 720.434 312.508  19
  -3  -6  -9 747.050 233.211  22
  -3  -6  -9 521.506 309.318  23
  -3  -6  -9 652.184 300.212  39
  -3  -6  -9 769.721 238.403  33
  -3  -6  -9 783.502 328.816  37
  -3  -6  -9 942.746 309.375  34
  -3  -6  -9 952.963 402.607  25
  -3  -6  -9 1089.66 263.108  27
  -3  -6  -9 687.472 305.303  24
  -3  -6 -10 2056.54 329.568  29
  -3  -6 -10 1857.84 333.059  19
  -3  -6 -10 1826.49 262.106  22
  -3  -6 -10 1252.35 357.259  23
  -3  -6 -10 2081.68 363.787  37
  -3  -6 -10 1914.89 441.431  25
  -3  -6 -11 47511.3 1301.95  38
  -3  -6 -11 45831.9 1303.68  37
  -3  -6 -11 46472.3 1334.13  23
  -3  -6 -11 46617.9 1250.43  22
  -3  -6 -12 3046.51 361.445  38
  -3  -6 -12 2645.74 351.888  37
  -3  -6 -12 3649.91 344.846  29
  -3  -6 -12 2704.52 391.457  23
  -3  -6 -12 3317.55 312.792  19
  -3  -6 -12 3371.38 267.074  22
  -3  -6 -13 3.75363 245.547  19
  -3  -6 -13 114.093 183.123  22
  -3  -6 -13 54.4555 276.746  38
  -3  -6 -13-537.593 283.959  37
  -3  -6 -14 1771.61 267.730  38
  -3  -7   9-82.4325 195.280   3
  -3  -7   9-81.0287 196.168  14
  -3  -7   8-187.027 216.532   3
   3   7  -8-229.599 265.617  18
  -3  -7   8 288.621 216.654  14
   3   7  -8 164.251 227.845  30
  -3  -7   7 696.670 241.676   3
  -3  -7   7 762.674 248.603  14
  -3  -7   6 9351.80 432.981   3
  -3  -7   5 1388.39 268.106   3
  -3  -7   5 1630.07 279.185  14
  -3  -7   4 376.581 222.399   3
  -3  -7   4 149.168 251.502  28
  -3  -7   4 578.826 238.767  14
  -3  -7   3 1648.29 262.583  28
  -3  -7   3 1743.58 250.748  14
  -3  -7   2 1784.12 238.027  28
  -3  -7   2 1678.79 238.321  14
  -3  -7   1 19782.6 589.416  28
  -3  -7   1 21140.0 579.555   7
  -3  -7   1 19453.5 591.740  14
  -3  -7   0 255794. 5762.81   5
  -3  -7   0 253355. 5725.89   7
  -3  -7   0 262150. 5745.04  17
  -3  -7   0 244144. 5730.92  14
  -3  -7  -1 65104.6 1569.78   7
  -3  -7  -1 67000.9 1595.94   5
  -3  -7  -1 66539.0 1585.47  17
  -3  -7  -1 64063.5 1590.73  16
  -3  -7  -2 169013. 3846.72  27
  -3  -7  -2 165649. 3855.62  17
  -3  -7  -2 169256. 3854.29  16
  -3  -7  -2 168787. 3850.23   5
  -3  -7  -2 167093. 3838.44   7
  -3  -7  -3 4121.41 270.942   8
  -3  -7  -3 4558.40 249.879   5
  -3  -7  -3 4446.06 270.712   7
  -3  -7  -3 4125.65 251.222  11
  -3  -7  -3 4450.61 318.644  39
  -3  -7  -3 4314.72 301.604  25
  -3  -7  -3 4124.57 272.301  27
  -3  -7  -3 4739.20 320.343  23
  -3  -7  -3 3462.39 263.301  17
  -3  -7  -3 4426.63 250.251  16
  -3  -7  -4 62075.2 1500.50   8
  -3  -7  -4 64261.1 1526.88   5
  -3  -7  -4 60705.5 1533.36  39
  -3  -7  -4 63056.9 1512.90  32
  -3  -7  -4 64159.9 1551.81  37
  -3  -7  -4 62843.8 1516.99  11
  -3  -7  -4 61790.4 1525.07  25
  -3  -7  -4 61905.1 1519.56  27
  -3  -7  -4 64465.9 1540.25  23
  -3  -7  -4 59875.0 1549.00  17
  -3  -7  -4 60316.5 1510.08  13
  -3  -7  -4 63719.5 1523.65  16
  -3  -7  -5 13244.5 456.673   8
  -3  -7  -5 12515.1 442.716   5
  -3  -7  -5 13232.8 499.884  38
  -3  -7  -5 12460.0 476.409  39
  -3  -7  -5 12349.4 459.335  34
  -3  -7  -5 13771.7 499.139  37
  -3  -7  -5 13411.1 463.706  32
  -3  -7  -5 12827.3 470.146  29
  -3  -7  -5 13652.3 442.644  11
  -3  -7  -5 13098.0 455.587  27
  -3  -7  -5 11926.0 476.489  24
  -3  -7  -5 13718.7 498.490  25
  -3  -7  -5 13908.0 495.473  23
  -3  -7  -5 13249.8 446.894  22
  -3  -7  -5 11722.6 486.310  17
  -3  -7  -5 12848.4 483.348  13
  -3  -7  -5 13317.4 453.627  16
  -3  -7  -6 2624.44 288.726   8
  -3  -7  -6 2231.79 284.204  34
  -3  -7  -6 2488.34 295.690  39
  -3  -7  -6 2958.16 283.628  32
  -3  -7  -6 2886.16 333.240  38
  -3  -7  -6 2865.26 326.832  37
  -3  -7  -6 2182.80 275.971  29
  -3  -7  -6 2688.20 236.334  11
  -3  -7  -6 2603.84 321.991  13
  -3  -7  -6 2581.43 287.835  24
  -3  -7  -6 3032.28 265.205  27
  -3  -7  -6 2964.93 331.502  25
  -3  -7  -6 2833.69 307.105  23
  -3  -7  -6 3136.16 320.124  19
  -3  -7  -6 2559.08 245.911  22
  -3  -7  -6 2692.61 300.615  17
  -3  -7  -7 2003.95 310.330   8
  -3  -7  -7 1814.39 295.920  39
  -3  -7  -7 1715.87 329.752  38
  -3  -7  -7 1620.85 330.290  37
  -3  -7  -7 1963.13 294.977  34
  -3  -7  -7 2142.66 247.982  33
  -3  -7  -7 2079.40 310.130  36
  -3  -7  -7 2061.63 285.024  32
  -3  -7  -7 1581.79 284.256  29
  -3  -7  -7 1565.49 316.429  13
  -3  -7  -7 1888.99 255.610  27
  -3  -7  -7 1966.58 353.373  25
  -3  -7  -7 1404.19 290.631  24
  -3  -7  -7 1863.26 318.647  19
  -3  -7  -7 1251.45 294.242  23
  -3  -7  -7 2091.24 253.672  22
  -3  -7  -7 1495.97 301.620  17
  -3  -7  -8 534.831 295.565  39
  -3  -7  -8 1098.65 342.208  38
  -3  -7  -8 894.652 327.094  37
  -3  -7  -8 611.868 300.023  34
  -3  -7  -8 611.656 227.956  33
  -3  -7  -8 777.067 315.566  36
  -3  -7  -8 379.572 296.494  24
  -3  -7  -8 882.240 249.075  27
  -3  -7  -8 669.906 357.028  25
  -3  -7  -8 355.353 277.481  32
  -3  -7  -8 443.884 274.613  29
  -3  -7  -8 725.992 234.264  22
  -3  -7  -8 780.237 310.654  23
  -3  -7  -8 827.284 313.502  19
  -3  -7  -8 950.050 328.768   8
  -3  -7  -9 3135.43 346.257  29
  -3  -7  -9 3293.19 380.941  23
  -3  -7  -9 3575.97 360.918  19
  -3  -7  -9 3761.25 302.990  22
  -3  -7  -9 4309.79 308.654  33
  -3  -7  -9 2901.57 349.859  39
  -3  -7  -9 3174.77 343.217  32
  -3  -7  -9 3244.32 384.523  38
  -3  -7  -9 3455.78 386.201  37
  -3  -7  -9 2629.57 376.542  34
  -3  -7  -9 3466.91 305.758  27
  -3  -7  -9 4107.28 434.461  25
  -3  -7  -9 3176.33 395.515  24
  -3  -7 -10 1271.28 316.598  29
  -3  -7 -10 1032.56 426.955  25
  -3  -7 -10 940.741 260.634  27
  -3  -7 -10 911.285 324.959  19
  -3  -7 -10 1126.18 244.031  22
  -3  -7 -10 1274.48 360.737  23
  -3  -7 -10 643.615 318.233  39
  -3  -7 -10 1488.60 358.996  38
  -3  -7 -10 733.605 351.163  37
  -3  -7 -11-29.4595 280.165  19
  -3  -7 -11-116.336 351.993  38
  -3  -7 -11-117.426 346.651  37
  -3  -7 -12 1888.95 372.936  23
  -3  -7 -12 1819.98 280.028  19
  -3  -7 -12 1945.84 223.237  22
  -3  -7 -12 1697.83 305.927  38
  -3  -7 -12 1385.81 326.934  37
  -3  -7 -13-230.520 264.020  38
  -3  -7 -13 362.879 267.813  37
  -3  -7 -14-106.393 220.187  38
  -3  -8   8 28.4898 199.623  14
  -3  -8   8 118.969 172.702   5
  -3  -8   8 75.8181 195.407   3
   3   8  -8-152.332 209.066  30
  -3  -8   7 123.490 220.653  14
  -3  -8   7 29.5144 212.558   3
  -3  -8   6 520.631 245.839  14
  -3  -8   6 878.538 243.426   3
  -3  -8   5-6.00601 235.011   3
  -3  -8   4-125.719 251.993  14
  -3  -8   4-79.7523 237.307   3
  -3  -8   4-293.769 274.927  28
  -3  -8   3 4684.88 331.595  14
  -3  -8   3 4250.54 313.303   3
  -3  -8   3 5298.78 352.049  28
  -3  -8   2 9997.22 444.198  14
  -3  -8   2 12680.4 465.103  28
  -3  -8   1 16373.2 540.798  28
  -3  -8   1 16603.8 524.262   7
  -3  -8   1 16525.0 547.107   5
  -3  -8   1 15258.4 530.443  14
  -3  -8   0 3303.32 273.954  28
  -3  -8   0 3339.41 269.095  27
  -3  -8   0 3218.14 261.250  14
  -3  -8   0 3841.02 279.538   7
  -3  -8   0 3466.10 263.166   5
  -3  -8  -1 51220.3 1286.17  27
  -3  -8  -1 51571.4 1293.93   5
  -3  -8  -1 50294.6 1275.56   7
  -3  -8  -1 52127.0 1296.16  17
  -3  -8  -1 50480.1 1303.75  16
  -3  -8  -2 35967.3 948.131  27
  -3  -8  -2 36240.6 965.866  17
  -3  -8  -2 35582.7 956.251  16
  -3  -8  -2 36223.8 917.341   8
  -3  -8  -2 35641.4 947.425   5
  -3  -8  -2 35135.1 941.876   7
  -3  -8  -2 34238.8 946.606  11
  -3  -8  -3 31311.7 878.055  11
  -3  -8  -3 35892.2 940.443  39
  -3  -8  -3 32326.8 869.933  32
  -3  -8  -3 32013.7 883.666  25
  -3  -8  -3 32306.6 882.342  27
  -3  -8  -3 31835.3 911.487  17
  -3  -8  -3 31881.0 878.700  16
  -3  -8  -3 33457.1 886.390   5
  -3  -8  -3 32410.3 878.527   7
  -3  -8  -3 32185.5 861.622   8
  -3  -8  -4 14950.0 514.781   8
  -3  -8  -4 15640.7 518.562   5
  -3  -8  -4 16052.7 515.876  11
  -3  -8  -4 15949.4 564.448  39
  -3  -8  -4 15652.6 521.238  32
  -3  -8  -4 14589.0 524.708  34
  -3  -8  -4 14698.0 538.391  24
  -3  -8  -4 15693.6 552.453  25
  -3  -8  -4 15736.3 524.729  27
  -3  -8  -4 15914.2 564.535  23
  -3  -8  -4 15350.5 563.550  17
  -3  -8  -4 16116.1 520.642  16
  -3  -8  -5 16882.6 561.082   5
  -3  -8  -5 16590.3 565.638   8
  -3  -8  -5 18031.6 557.392  11
  -3  -8  -5 17396.5 608.046  39
  -3  -8  -5 17648.2 570.010  32
  -3  -8  -5 17916.1 618.309  37
  -3  -8  -5 16801.1 588.477  34
  -3  -8  -5 16899.5 607.045  24
  -3  -8  -5 17551.9 569.509  27
  -3  -8  -5 17396.5 607.009  25
  -3  -8  -5 18841.2 623.237  23
  -3  -8  -5 15714.0 614.233  17
  -3  -8  -5 18848.9 579.358  16
  -3  -8  -6 7074.20 383.481   8
  -3  -8  -6 7141.97 337.802  11
  -3  -8  -6 7467.18 426.590  37
  -3  -8  -6 6960.80 409.905  39
  -3  -8  -6 7923.58 447.827  38
  -3  -8  -6 6061.45 395.341  34
  -3  -8  -6 7795.25 389.188  32
  -3  -8  -6 7309.82 361.306  27
  -3  -8  -6 6567.13 406.955  24
  -3  -8  -6 7376.10 437.059  25
  -3  -8  -6 7560.19 427.451  23
  -3  -8  -6 6748.94 423.423  17
  -3  -8  -7 10633.9 472.261   8
  -3  -8  -7 10312.8 414.715  11
  -3  -8  -7 10127.9 433.468  27
  -3  -8  -7 10592.2 515.923  25
  -3  -8  -7 8861.52 500.802  24
  -3  -8  -7 10237.1 493.686  39
  -3  -8  -7 11136.2 513.666  37
  -3  -8  -7 9628.56 486.941  34
  -3  -8  -7 10691.6 448.611  33
  -3  -8  -7 11514.5 518.607  38
  -3  -8  -7 10360.5 458.064  32
  -3  -8  -7 12325.9 485.168  36
  -3  -8  -7 10676.0 508.782  23
  -3  -8  -7 8146.54 494.231  17
  -3  -8  -8 9335.36 427.049  27
  -3  -8  -8 10011.6 531.874  25
  -3  -8  -8 9034.45 529.427  24
  -3  -8  -8 8860.39 482.544  39
  -3  -8  -8 10590.4 511.361  38
  -3  -8  -8 9962.88 473.978  32
  -3  -8  -8 10809.5 440.313  33
  -3  -8  -8 8914.83 502.591  34
  -3  -8  -8 9436.00 507.137  37
  -3  -8  -8 11686.3 483.960  36
  -3  -8  -8 9511.98 506.754  23
  -3  -8  -8 8315.08 414.371  22
  -3  -8  -8 10484.5 488.971   8
  -3  -8  -9 8717.18 525.904  23
  -3  -8  -9 10002.9 476.617  19
  -3  -8  -9 9510.39 429.398  22
  -3  -8  -9 11128.8 457.257  33
  -3  -8  -9 11123.2 523.269  38
  -3  -8  -9 9117.46 492.951  39
  -3  -8  -9 9701.60 515.159  37
  -3  -8  -9 9604.59 434.476  27
  -3  -8  -9 11050.3 560.035  25
  -3  -8 -10-119.959 337.669  39
  -3  -8 -10-396.398 350.754  37
  -3  -8 -10-87.7024 364.304  38
  -3  -8 -10 232.595 287.266  19
  -3  -8 -10 138.828 243.953  27
  -3  -8 -11 2559.17 388.110  23
  -3  -8 -11 2737.22 341.082  38
  -3  -8 -11 1910.43 343.997  37
  -3  -8 -12 12.8826 324.084  23
  -3  -8 -12 71.6086 276.154  38
  -3  -8 -12 210.862 285.810  37
  -3  -8 -13 671.842 262.388  38
  -3  -9   7 537.365 168.737  16
  -3  -9   7 1045.61 214.461  14
  -3  -9   7 731.630 188.519   5
  -3  -9   7 1116.21 202.833   3
  -3  -9   6 940.147 238.138  14
  -3  -9   6 781.254 209.099   5
  -3  -9   6 1081.33 225.336   3
  -3  -9   5 6331.18 368.752  14
  -3  -9   5 5806.64 352.001   3
  -3  -9   5 6369.43 343.997   5
  -3  -9   4 912.527 225.417   5
  -3  -9   3 627.434 283.649  28
  -3  -9   3 753.228 263.692  14
  -3  -9   2 6476.12 379.670  28
  -3  -9   2 5851.06 342.528   5
  -3  -9   2 5372.71 353.861  14
  -3  -9   1 5469.59 343.806  28
  -3  -9   1 5015.35 317.707   5
  -3  -9   1 4417.89 324.318  14
  -3  -9   0 294.432 247.619  27
  -3  -9   0 22.9782 207.046   5
  -3  -9   0-139.293 255.687   7
  -3  -9   0 6.44654 223.937  16
  -3  -9  -1 2873.88 286.926  27
  -3  -9  -1 3081.64 280.307  16
  -3  -9  -1 3205.45 262.046   5
  -3  -9  -1 2791.01 300.582   7
  -3  -9  -2 11774.7 464.275  27
  -3  -9  -2 12153.6 472.418  16
  -3  -9  -2 11498.9 465.828  11
  -3  -9  -2 12444.3 460.230   5
  -3  -9  -2 12240.4 474.839   7
  -3  -9  -3 16203.7 596.686  25
  -3  -9  -3 16291.8 563.277  27
  -3  -9  -3 15199.3 597.910  17
  -3  -9  -3 17033.8 565.797  16
  -3  -9  -3 17073.4 559.872   8
  -3  -9  -3 17877.5 569.055   5
  -3  -9  -3 16218.4 565.999  11
  -3  -9  -4 4809.38 301.066   5
  -3  -9  -4 4314.14 342.481   8
  -3  -9  -4 4358.00 319.848  32
  -3  -9  -4 4626.32 391.468  39
  -3  -9  -4 3976.51 297.553  11
  -3  -9  -4 4552.59 318.486  27
  -3  -9  -4 4313.10 380.298  25
  -3  -9  -4 4504.00 369.880  23
  -3  -9  -4 3559.45 352.348  17
  -3  -9  -4 4501.79 309.733  16
  -3  -9  -5 1687.32 310.605   8
  -3  -9  -5 1401.64 341.747  39
  -3  -9  -5 828.034 300.873  34
  -3  -9  -5 1529.51 291.878  32
  -3  -9  -5 1504.05 240.940  11
  -3  -9  -5 1206.85 308.884  24
  -3  -9  -5 1721.08 267.684  27
  -3  -9  -5 884.344 332.632  25
  -3  -9  -5 1776.03 346.417  23
  -3  -9  -5 1612.20 257.106  16
  -3  -9  -5 1269.39 312.702  17
  -3  -9  -6 1189.05 317.577   8
  -3  -9  -6 1187.26 327.049  36
  -3  -9  -6 1279.92 334.914  39
  -3  -9  -6 1486.60 323.700  34
  -3  -9  -6 777.335 341.486  37
  -3  -9  -6 1053.00 292.030  32
  -3  -9  -6 875.997 223.334  11
  -3  -9  -6 878.945 316.356  24
  -3  -9  -6 881.656 253.772  27
  -3  -9  -6 992.431 350.599  25
  -3  -9  -6 1005.99 345.158  23
  -3  -9  -6 1013.53 319.436  17
  -3  -9  -7 448.771 328.250  39
  -3  -9  -7 475.396 241.863  33
  -3  -9  -7 719.844 352.247  37
  -3  -9  -7 1018.26 326.174  36
  -3  -9  -7 855.313 298.488  32
  -3  -9  -7 482.765 334.137  24
  -3  -9  -7 703.055 252.570  27
  -3  -9  -7 918.925 365.217  25
  -3  -9  -7 680.149 218.453  11
  -3  -9  -7 841.978 349.787  23
  -3  -9  -7 756.982 325.961   8
  -3  -9  -8 5354.53 346.459  27
  -3  -9  -8 5304.41 458.654  25
  -3  -9  -8 5380.25 393.955  32
  -3  -9  -8 6151.55 463.581  38
  -3  -9  -8 5555.15 342.653  33
  -3  -9  -8 4751.91 420.570  39
  -3  -9  -8 5640.29 440.430  37
  -3  -9  -8 6233.90 410.874  36
  -3  -9  -8 5533.81 456.342  23
  -3  -9  -9 6814.93 509.864  25
  -3  -9  -9 6195.99 359.497  27
  -3  -9  -9 5400.90 461.559  39
  -3  -9  -9 6831.70 369.168  33
  -3  -9  -9 7223.68 477.724  38
  -3  -9  -9 5652.54 436.741  37
  -3  -9  -9 5622.41 473.555  23
  -3  -9 -10 543.217 379.204  25
  -3  -9 -10 655.290 234.830  27
  -3  -9 -10 320.546 337.691  23
  -3  -9 -10 386.873 319.749  39
  -3  -9 -11 6164.68 433.923  23
  -3  -9 -11 6823.93 410.996  38
  -3  -9 -11 5847.22 393.824  37
  -3  -9 -12-10.9297 301.459  23
   3  10  -7 472.068 185.152  30
  -3 -10   6 630.296 180.301  16
  -3 -10   6 1133.86 204.297  14
  -3 -10   5 2830.18 240.511   5
  -3 -10   5 2286.29 241.429  16
  -3 -10   5 2291.52 264.170  14
  -3 -10   4 905.749 236.410  11
  -3 -10   4 848.193 217.796  16
  -3 -10   4 1155.53 244.675  14
  -3 -10   4 1088.89 216.576   5
  -3 -10   3 105.219 208.342  16
  -3 -10   3 442.110 234.143  14
  -3 -10   3 231.706 197.326   5
  -3 -10   2-97.9349 199.062   5
  -3 -10   1 630.923 241.956  16
  -3 -10   0 9033.29 419.732  16
  -3 -10   0 8520.55 393.975   5
  -3 -10   0 8675.22 416.615  27
  -3 -10  -1 1467.71 263.922  11
  -3 -10  -1 1150.97 252.393  16
  -3 -10  -1 1307.05 239.717   5
  -3 -10  -1 672.475 269.270  27
  -3 -10  -2 8384.46 420.353  11
  -3 -10  -2 8309.94 411.820  16
  -3 -10  -2 9147.35 406.690   5
  -3 -10  -2 8711.32 418.523  27
  -3 -10  -3 1985.77 281.508  11
  -3 -10  -3 1990.87 274.111  16
  -3 -10  -3 2292.68 261.828   5
  -3 -10  -3 1883.30 291.403  27
  -3 -10  -3 1669.20 365.705  25
  -3 -10  -4 637.759 240.743  11
  -3 -10  -4 379.240 243.601  16
  -3 -10  -4 371.224 295.967  17
  -3 -10  -4 512.750 234.054   5
  -3 -10  -4 200.049 313.091   8
  -3 -10  -4 108.097 257.163  27
  -3 -10  -4 519.173 350.759  25
  -3 -10  -5 1746.77 284.513  27
  -3 -10  -5 2050.44 372.872  25
  -3 -10  -5 1720.69 254.712  11
  -3 -10  -5 2037.41 341.582   8
  -3 -10  -6 1081.39 275.155  27
  -3 -10  -6 1421.09 380.453  25
  -3 -10  -6 1194.21 331.297  36
  -3 -10  -6 1429.14 373.938  39
  -3 -10  -6 1703.57 357.673  23
  -3 -10  -6 1041.95 294.597  32
  -3 -10  -7 1828.99 323.226  32
  -3 -10  -7 1778.03 271.075  33
  -3 -10  -7 2271.77 396.963  39
  -3 -10  -7 2260.94 363.421  36
  -3 -10  -7 1912.60 382.486  23
  -3 -10  -7 2115.02 335.653   8
  -3 -10  -7 1776.47 290.459  27
  -3 -10  -7 1702.48 402.775  25
  -3 -10  -8 3059.14 413.151  39
  -3 -10  -8 3793.74 306.237  33
  -3 -10  -8 3978.40 401.349  36
  -3 -10  -8 3383.65 316.757  27
  -3 -10  -9 1119.76 243.719  27
  -3 -10  -9 958.349 373.246  25
  -3 -10  -9 942.603 348.326  23
  -3 -10 -10 837.555 323.713  23
  -3 -10 -10 601.596 372.127  25
  -3 -10 -10 372.836 211.782  27
   3  11  -6 325.384 161.834  30
  -3 -11   5 578.884 177.001  16
  -3 -11   5 833.288 177.847  14
  -3 -11   4 620.971 196.539  16
  -3 -11   4 814.573 203.525  14
  -3 -11   4 429.364 195.990  11
  -3 -11   3 66.6015 216.147  11
  -3 -11   3 269.543 193.572  16
  -3 -11   3-46.3598 172.482   5
  -3 -11   2 1482.23 248.890  11
  -3 -11   2 1783.32 239.102  16
  -3 -11   2 1725.85 216.266   5
  -3 -11   1 13242.1 516.981  11
  -3 -11   1 14193.8 522.406  16
  -3 -11   1 14373.4 493.546   5
  -3 -11   0 196.131 189.766   5
  -3 -11   0-32.1133 215.397  11
  -3 -11  -1 1456.53 229.845   5
  -3 -11  -1 1580.27 289.805  27
  -3 -11  -1 956.859 238.697  11
  -3 -11  -2 404.636 275.032  27
  -3 -11  -2 628.551 237.608  11
  -3 -11  -2 626.321 215.247   5
  -3 -11  -2 517.556 251.968  16
  -3 -11  -3 339.283 268.701  27
  -3 -11  -3 266.118 223.816  11
  -3 -11  -3 124.602 205.815   5
  -3 -11  -3-28.2969 247.718  16
  -3 -11  -4 57.1581 268.225  27
  -3 -11  -4-185.803 390.777  25
  -3 -11  -4 18.7708 216.190  11
  -3 -11  -5 385.518 270.209  27
  -3 -11  -5-205.426 206.090  11
  -3 -11  -5-250.435 319.527   8
  -3 -11  -5-525.544 343.086  36
  -3 -11  -6 33878.3 903.581   8
  -3 -11  -6 31444.6 891.032  27
  -3 -11  -7 16277.5 567.254  36
  -3 -11  -7 14346.9 620.235  25
  -3 -11  -8 6954.36 346.005  33
  -3 -11  -8 7064.31 466.004  25
  -3 -11  -9 607.488 217.082  33
  -3 -11  -9 527.926 350.272  25
  -3 -11  -9 561.264 209.847  27
  -3 -11 -10 218.362 357.204  25
  -3 -11 -10-66.3758 185.468  27
  -3 -12   3 587.710 183.145  16
  -3 -12   3 134.784 182.268  11
  -3 -12   2-202.200 181.932  16
  -3 -12   2-93.1462 195.015  11
  -3 -12   1 1141.16 209.625  16
  -3 -12   1 1077.05 226.451  11
  -3 -12   0 2542.41 246.526  16
  -3 -12   0 2250.65 256.981  11
  -3 -12  -1 650.558 212.875  16
  -3 -12  -1 1194.73 241.420  27
  -3 -12  -1 930.527 221.609  11
  -3 -12  -2 899.089 229.674  16
  -3 -12  -2 877.700 250.437  27
  -3 -12  -2 1145.56 224.515  11
  -3 -12  -3 2861.12 284.232  16
  -3 -12  -3 3341.10 295.500  27
  -3 -12  -3 2564.57 261.689  11
  -3 -12  -4 167.704 229.031  27
  -3 -12  -4-77.3931 197.359  11
  -3 -12  -5 4241.72 306.278  27
  -3 -12  -5 4136.54 411.106  25
  -3 -12  -6 1177.61 230.198  33
  -3 -12  -6 1076.20 240.389  27
  -3 -12  -6 1021.08 350.850  25
  -3 -12  -6 1159.19 202.308  11
  -3 -12  -7 148.494 328.318  25
  -3 -12  -7 120.009 205.280  27
  -3 -12  -7 9.75066 190.696  33
  -3 -12  -8 1296.29 349.423  25
  -3 -12  -8 861.914 208.767  27
  -3 -12  -8 1227.47 207.457  33
  -3 -12  -9 735.460 335.673  25
  -3 -12  -9 567.893 187.599  27
  -3 -13   1 4299.75 266.451  16
  -3 -13   0 403.178 191.841  16
  -3 -13   0 241.816 176.409  11
  -3 -13  -1 4269.24 281.073  16
  -3 -13  -1 3667.72 254.136  11
  -3 -13  -2 4876.72 299.170  16
  -3 -13  -2 4840.32 278.785  27
  -3 -13  -3-3.87702 171.735  11
  -3 -13  -3-150.634 205.712  27
  -3 -13  -4 1225.56 191.171  11
  -3 -13  -4 1734.61 223.087  27
  -3 -13  -5 784.765 198.245  33
  -3 -13  -5 663.191 172.134  11
  -3 -13  -5 546.371 201.650  27
  -3 -13  -6 610.798 176.578  33
  -3 -13  -6 252.916 192.393  27
  -3 -13  -7 288.369 164.988  33
  -3 -13  -7 283.610 312.535  25
  -3 -13  -7-32.4022 169.734  27
  -3 -13  -8-65.2400 159.035  27
  -3 -14  -3 281.304 137.498  33
  -3 -14  -4 24.9762 135.443  33
  -3 -14  -4 288.089 147.384  27
  -3 -14  -5 2069.32 174.022  27
   4 -10  -4 1675.27 283.969  25
   4 -10  -3 2926.55 258.743   8
   4 -10  -2 2247.29 271.731   8
   4 -10  -2 1617.17 256.943   7
   4 -10  -1 1105.35 225.626  27
   4 -10  -1 1075.03 262.062   8
   4 -10  -1 1227.98 260.456   7
   4 -10   0 24.3355 214.546  27
  -4  10   0-124.086 248.676  12
   4 -10   0 249.427 250.099   8
   4 -10   0-348.765 257.993   7
   4 -10   1 945.717 267.699   7
   4 -10   1 1019.15 232.411  27
   4 -10   2-168.614 248.359   7
   4 -10   2 186.434 213.056  27
   4 -10   3 488.837 250.861   7
   4 -10   3 60.4731 212.779  27
   4 -10   4 438.697 177.580  28
   4 -10   4 78.0987 192.705  27
   4 -10   5 63.5758 161.155  27
   4  -9  -6-361.840 255.404  39
   4  -9  -6 72.9074 288.989  25
   4  -9  -5 4287.87 333.608  39
   4  -9  -5 4602.85 310.161   8
   4  -9  -4 3704.11 336.931  39
   4  -9  -4 4569.73 335.455   8
   4  -9  -3-165.415 274.201   8
   4  -9  -2 240.790 242.383  27
   4  -9  -2 51.0275 273.789   8
   4  -9  -2 72.3553 274.407   7
  -4   9   2 263.787 273.165  12
   4  -9  -1 53.8154 252.384  27
   4  -9  -1 128.705 276.525   8
   4  -9  -1 67.2976 280.234   7
  -4   9   1 240.804 287.999  12
   4  -9   0 1971.95 293.823  27
   4  -9   0 2121.33 309.756   8
  -4   9   0 1707.61 313.735  12
   4  -9   1 147.593 218.134  28
   4  -9   1-197.297 251.427  27
   4  -9   1-106.201 289.552   8
  -4   9  -1 110.566 272.343  12
  -4   9  -2 2801.27 304.791  12
  -4   9  -2 2996.78 330.336   4
   4  -9   2 2898.55 278.266  28
  -4   9  -3 6030.23 380.108   4
   4  -9   3 5299.23 330.362  28
  -4   9  -4 2343.26 301.418   4
   4  -9   4 1698.31 248.444  28
   4  -9   5 1115.53 227.638  28
  -4   9  -5 1110.31 268.776   4
   4  -9   6 2355.75 241.640  28
  -4   9  -6 2176.16 291.634   4
   4  -9   7 74.8915 158.657  28
   4  -8  -8 795.484 230.350  39
   4  -8  -7-31.2197 292.957  25
   4  -8  -6 1780.42 278.990   8
   4  -8  -6 2211.69 355.623  25
   4  -8  -5 4668.55 357.049   8
   4  -8  -4 4902.96 361.704   8
   4  -8  -3 15070.4 560.289   8
  -4   8   3 15152.5 549.005  12
   4  -8  -2 1102.24 307.675   8
  -4   8   2 1064.86 307.029  12
   4  -8  -1 375.575 299.489   8
   4  -8  -1 213.012 298.064  27
   4  -8   0 45.3928 300.628   8
   4  -8   0 117.268 257.163  28
   4  -8   1 1700.03 336.534   8
   4  -8   1 1408.88 281.154  28
   4  -8   2 9968.59 464.088  28
   4  -8   2 11014.5 488.068   8
  -4   8  -3 14936.8 561.110  12
   4  -8   3 14787.9 527.400   2
  -4   8  -4 232.001 271.154  12
   4  -8   4 119.326 236.946   2
  -4   8  -4-60.7631 258.932   4
  -4   8  -5 2475.65 318.318   4
   4  -8   5 2519.98 277.307   2
   4  -8   5 2065.18 279.869  28
   4  -8   6 9182.35 411.014  28
  -4   8  -6 8729.75 443.675   4
   4  -8   6 10185.9 423.212   2
   4  -8   7 568.694 221.225  28
  -4   8  -7 821.981 267.748   4
   4  -8   7 760.211 232.570   2
   4  -8   8 297.639 182.915  28
   4  -7  -9 388.401 217.925  39
   4  -7  -8 336.503 293.258  23
   4  -7  -7 4529.85 377.112  23
   4  -7  -6 670.288 282.315   8
   4  -7  -6 332.683 298.253  23
   4  -7  -5 93.9328 296.683   8
   4  -7  -5 304.600 307.741  23
  -4   7   4 12589.3 486.820  12
   4  -7  -4 12071.6 512.302   8
  -4   7   3 9624.65 462.220  12
   4  -7  -3 9359.15 467.190   8
  -4   7   2 4577.53 366.005  12
   4  -7  -2 4700.76 360.039  27
  -4   7   1-147.081 292.525  12
  -4   7   0 8443.98 435.737  12
   4  -7   0 8362.61 459.588   8
   4  -7   1 1990.41 289.487  28
  -4   7  -1 2204.66 322.691  12
   4  -7   1 2349.93 363.177   8
   4  -7   2 8816.67 436.078  28
  -4   7  -2 9507.80 459.968  12
  -4   7  -3 947.217 326.066  12
   4  -7   3 971.030 281.608  28
  -4   7  -4 13624.9 560.054  12
   4  -7   4 12104.9 487.145   2
   4  -7   4 13785.5 536.081  28
   4  -7   5 22967.0 694.008   2
   4  -7   5 22865.4 729.869  28
  -4   7  -6 11596.8 511.938   4
   4  -7   6 12155.0 483.579   2
   4  -7   7 234.589 235.105   2
  -4   7  -7 195.678 265.283   4
   4  -7   7 406.728 247.004  28
   4  -7   8-215.325 240.142   2
  -4   7  -8-67.9287 266.160   4
   4  -7   8-150.076 230.795  28
  -4   7  -9 730.654 200.222  22
  -4   7  -9 448.589 222.011  31
   4  -7   9 779.138 217.486  28
   4  -6  -9 1092.09 259.269  37
   4  -6  -9 864.713 305.036  23
   4  -6  -8 2425.35 339.750  23
   4  -6  -7 216.931 306.721  23
   4  -6  -6 1082.53 309.319   8
   4  -6  -5 55470.5 1424.21  23
   4  -6  -5 51213.2 1365.45   8
   4  -6  -4 4418.04 378.795  23
  -4   6   4 4976.90 376.757  12
   4  -6  -3 4351.84 358.968  23
  -4   6   3 3975.98 355.355  12
   4  -6  -3 3751.37 391.012   8
   4  -6  -2 1397.68 292.428  27
   4  -6  -2 1049.09 268.736  21
   4  -6  -2 1042.75 339.405   8
  -4   6   2 1344.90 294.618  12
  -4   6   1 3304.41 315.753  12
   4  -6   0 20.0335 208.574   2
  -4   6   0 245.287 271.220  12
   4  -6   1 222.595 214.028   2
  -4   6  -1 342.269 279.968  12
   4  -6   2 439.325 220.895   2
  -4   6  -2 331.927 290.536  12
  -4   6  -3 2639.71 337.026  12
   4  -6   3 2195.83 268.273   2
   4  -6   3 2657.32 297.454  28
  -4   6  -4 9216.15 460.175  12
   4  -6   4 7793.61 421.717  28
   4  -6   4 8833.98 410.054   2
   4  -6   5 243.460 264.669  28
  -4   6  -5 334.221 317.316  12
   4  -6   6 1283.79 297.231  28
  -4   6  -6 1215.36 300.958   4
   4  -6   6 1410.26 261.964   2
  -4   6  -6 1158.31 333.411  12
   4  -6   7-180.200 296.016  28
   4  -6   7 166.507 237.138   2
  -4   6  -7 257.332 287.448   4
   4  -6   8 678.210 256.588   2
  -4   6  -8 692.906 290.276   4
   4  -6   8 631.696 264.795  28
  -4   6  -9 267.727 229.926  22
  -4   6  -9 332.775 275.619   4
   4  -6   9 56.0145 245.277   2
   4  -6   9-105.964 241.632  28
   4  -6  10 1192.92 229.976  28
  -4   6 -10 911.499 232.556  31
  -4   6 -10 1629.91 219.919  22
   4  -6  10 895.679 224.711  14
   4  -5 -10 345.073 279.659  23
   4  -5  -9 4455.60 389.800  23
   4  -5  -9 6252.66 413.174  26
   4  -5  -8 1923.99 388.668  26
   4  -5  -8 1074.70 322.668  23
   4  -5  -7 17860.2 679.047  23
   4  -5  -7 18026.5 627.426   1
   4  -5  -6 5113.93 453.777  26
   4  -5  -6 4042.84 401.932  23
   4  -5  -6 5069.30 403.999   1
   4  -5  -5 961.977 321.149   8
   4  -5  -5 1111.72 380.599  26
  -4   5   5 1229.79 326.704  12
   4  -5  -5 1069.27 322.843  23
   4  -5  -5 910.723 375.276   1
   4  -5  -4 4432.03 357.251  23
  -4   5   4 5566.94 386.024  12
   4  -5  -4 4693.75 392.414   8
   4  -5  -4 4667.76 408.938   1
   4  -5  -3 6715.22 373.936  23
  -4   5   3 6927.94 395.736  12
   4  -5  -3 6599.53 354.458  21
   4  -5  -3 6117.66 409.578   8
   4  -5  -2 36695.7 985.972  23
   4  -5  -2 37574.2 998.312  21
   4  -5  -2 35218.0 963.473   6
  -4   5   2 37554.3 996.049  12
   4  -5  -1-14.0406 204.234   6
  -4   5   1-96.8420 261.187  12
   4  -5  -1-48.8382 206.580   2
   4  -5  -1 131.194 232.319  23
   4  -5   0 4790.00 278.643   2
  -4   5   0 4949.77 322.249  12
   4  -5   1 669.856 204.566   2
  -4   5  -1 442.851 254.683  12
   4  -5   2 2433.11 238.141   2
  -4   5  -2 2335.18 294.544  12
   4  -5   3 2012.66 239.308   2
  -4   5  -3 2309.26 304.701  12
   4  -5   4 76.9594 248.040  28
   4  -5   4-43.4127 216.778   2
  -4   5  -4 34.7939 291.612  12
  -4   5  -5 3410.55 359.404  12
   4  -5   5 2985.25 316.807  28
   4  -5   5 3447.27 290.608   2
   4  -5   6 1399.69 298.188  28
   4  -5   6 1525.28 275.281   2
  -4   5  -6 1247.55 337.966  12
   4  -5   7 2658.74 346.250  28
   4  -5   8 18028.9 624.708   2
   4  -5   8 18851.0 665.016  28
  -4   5  -9 12828.9 558.665   4
   4  -5   9 13608.8 555.579  28
  -4   5 -10 1055.18 265.269  31
   4  -5  10 505.828 253.848  28
  -4   5 -10 506.611 260.312   4
   4  -5  10 498.167 277.541   2
  -4   5 -10 844.653 234.616  22
  -4   5 -11 149.072 182.623  22
  -4   5 -11 72.4680 193.510  31
   4  -4 -10 906.307 323.817  26
   4  -4 -10 666.955 307.824  23
   4  -4  -9 479.058 341.498  26
   4  -4  -9-133.128 307.325   1
   4  -4  -9 222.945 311.112  23
   4  -4  -8 8504.03 446.783   1
   4  -4  -8 8616.61 492.451  26
   4  -4  -8 8082.46 479.855  23
   4  -4  -7 4058.22 390.653   1
   4  -4  -7 3660.51 398.991  23
  -4   4   6 3182.40 367.362  12
   4  -4  -6 4001.06 430.010  26
   4  -4  -6 3516.67 362.717  23
  -4   4   5 24484.0 753.382  12
   4  -4  -5 21220.4 698.040   8
  -4   4   5 24036.6 723.153   3
   4  -4  -5 21101.4 728.677   1
   4  -4  -5 22434.0 729.685  23
  -4   4   4 36936.7 1004.09  12
   4  -4  -4 34100.8 978.193  23
   4  -4  -4 34213.7 975.598   8
  -4   4   4 37723.3 990.412   3
   4  -4  -4 34897.6 981.902   1
   4  -4  -3 14597.2 485.761   6
   4  -4  -3 14324.5 546.120   8
  -4   4   3 16682.7 561.500  12
   4  -4  -3 14602.6 525.737  30
   4  -4  -3 17087.4 537.931  21
  -4   4   3 15425.2 532.674   3
   4  -4  -3 15546.2 556.569   1
  -4   4   2 69578.6 1688.16  12
   4  -4  -2 65138.2 1683.01  30
   4  -4  -2 70910.6 1686.24  21
   4  -4  -2 69223.6 1654.55   6
  -4   4   1 4361.43 309.163  12
   4  -4  -1 4159.83 261.227   6
  -4   4   0 2026.17 259.861  12
   4  -4   0 1917.57 217.644   2
   4  -4   0 1915.16 216.914   6
  -4   4  -1 11150.9 413.258  12
   4  -4   1 10440.7 379.522   2
   4  -4   1 10213.7 389.313   6
   4  -4   2 2250.68 225.372   2
  -4   4  -2 1994.95 261.283  12
   4  -4   3 900.389 203.693   2
  -4   4  -3 1074.67 265.842  12
   4  -4   4 5369.97 287.310   2
  -4   4  -4 5402.53 352.236  12
   4  -4   5 1687.35 274.727  28
   4  -4   5 1744.52 234.557   2
  -4   4  -5 1758.28 315.928  12
   4  -4   6 999.768 289.153  28
   4  -4   6 1337.00 251.621   2
  -4   4  -6 1024.13 316.208  12
   4  -4   7 11603.9 512.012  28
   4  -4   7 12221.0 495.618   2
   4  -4   8 8878.07 469.890  28
   4  -4   9 306.112 308.690  28
   4  -4   9-147.878 263.420   2
  -4   4  -9 74.9938 285.633   4
  -4   4 -10 671.786 276.312  31
   4  -4  10 646.083 272.367  28
  -4   4 -10 856.890 249.883  22
   4  -4  10 338.310 275.054   2
  -4   4 -10 505.396 287.052   4
  -4   4 -10 1568.10 337.909  10
  -4   4 -11 355.587 205.565  22
  -4   4 -11 137.122 240.416  31
  -4   4 -12 77.9648 169.386  22
   4  -3 -10 4868.82 336.188   1
   4  -3 -10 4988.31 371.882  26
   4  -3 -10 4031.52 375.524  23
   4  -3  -9 289.053 355.215  26
   4  -3  -9 150.538 326.106   1
   4  -3  -9-79.7248 322.287  23
   4  -3  -8 4168.14 388.625   1
   4  -3  -7 7987.78 472.637  23
   4  -3  -6 18162.0 671.447   1
  -4   3   6 19711.4 637.533   3
   4  -3  -6 18459.2 660.177  23
  -4   3   5 16685.3 557.115   3
   4  -3  -5 14764.8 561.213  23
   4  -3  -4 3509.15 333.733   8
  -4   3   4 4151.96 298.382   3
   4  -3  -4 3639.29 284.444  30
   4  -3  -3 14990.5 475.589   6
   4  -3  -3 15372.6 512.863  21
  -4   3   3 16088.0 522.809   3
   4  -3  -3 14920.5 507.343  30
   4  -3  -2 1189.66 192.312   6
   4  -3  -2 1079.03 213.308  30
   4  -3  -2 1536.53 235.926  21
  -4   3   2 1134.77 230.016   3
   4  -3  -1 8367.22 346.620  30
   4  -3  -1 8373.04 324.353   6
  -4   3   1 8323.03 350.974   3
  -4   3   1 8295.39 371.341  12
   4  -3   0 1427.38 185.871   6
   4  -3   0 1485.29 210.440  30
  -4   3   0 1875.91 249.201  12
   4  -3   1 74674.3 1777.93   6
   4  -3   1 74412.8 1801.28  30
  -4   3  -1 76429.4 1788.06  12
   4  -3   2 68549.9 1703.84   6
   4  -3   2 73302.7 1700.58   2
  -4   3  -2 73405.6 1713.63  12
   4  -3   3 9105.33 358.159   6
   4  -3   3 10356.2 364.002   2
  -4   3  -3 10126.2 389.509  12
   4  -3   4 7266.69 313.895   2
  -4   3  -4 7587.76 367.476  12
   4  -3   5 3109.01 248.811   2
  -4   3  -5 3554.92 313.694  12
  -4   3  -6 25788.0 776.206  12
   4  -3   6 26728.3 780.394  28
   4  -3   6 25381.8 739.008   2
   4  -3   7 151.589 276.507  28
   4  -3   7 224.813 248.194   2
  -4   3  -7 399.683 302.727  12
   4  -3   8 3472.29 353.395  28
  -4   3  -8 3047.14 346.465   4
   4  -3   8 3627.15 339.126   2
   4  -3   9 17882.1 650.886  28
   4  -3  10 2463.85 335.030   2
  -4   3 -10 4842.37 406.840  10
  -4   3 -11 2178.22 304.024  31
  -4   3 -11 1894.09 258.343  22
  -4   3 -12 17.0473 187.660  22
  -4   3 -13 738.876 160.544  22
   4  -2 -11 223.414 264.390  26
   4  -2 -10-189.326 310.054  23
   4  -2 -10 215.708 289.010   1
   4  -2 -10-303.233 312.777  26
   4  -2  -9 6854.79 420.104   1
   4  -2  -9 5961.61 435.803  26
   4  -2  -9 5871.96 430.371  23
   4  -2  -8 9382.88 488.182   1
  -4   2   8 9060.26 446.972   3
   4  -2  -8 9692.79 463.661  18
   4  -2  -7 1308.60 335.758  18
   4  -2  -7 969.333 321.280  15
   4  -2  -7 1359.31 329.285  23
   4  -2  -6 1803.94 322.686  18
   4  -2  -6 1564.31 320.053  15
   4  -2  -6 2353.60 315.766  23
  -4   2   6 2452.40 278.188   3
  -4   2   5 1389.90 248.378   3
   4  -2  -4 28.6051 269.011   8
   4  -2  -4 78.5942 189.007   6
  -4   2   4-312.920 220.502   3
   4  -2  -4 177.018 199.341  30
   4  -2  -3 7072.48 305.481   6
   4  -2  -3 7965.69 344.884  21
  -4   2   3 7955.00 337.758   3
   4  -2  -3 6945.26 318.346  30
   4  -2  -2 29606.9 773.837   6
  -4   2   2 30008.5 795.529   3
   4  -2  -2 29258.8 795.468  21
   4  -2  -1 77127.5 1852.53   6
  -4   2   1 81168.9 1872.96   3
  -4   2   0 159123. 3555.36  12
   4  -2   0 159135. 3545.23   6
  -4   2   0 161752. 3557.42   3
   4  -2   1 9588.47 334.824   6
   4  -2   1 9441.67 349.160  30
   4  -2   2 15646.8 460.361   6
  -4   2  -2 17253.7 482.072  12
  -4   2  -3 69050.5 1586.38  12
   4  -2   3 67647.6 1581.24   2
  -4   2  -4 53532.0 1301.12  12
   4  -2   4 55775.1 1299.39   2
   4  -2   5 11165.9 397.904   2
  -4   2  -5 12485.0 441.932  12
   4  -2   6 3244.63 294.073  28
   4  -2   6 3414.21 255.439   2
  -4   2  -6 3577.89 318.615  12
   4  -2   7 6331.99 367.469  28
   4  -2   7 6229.54 335.233   2
  -4   2  -7 5467.83 373.662  12
   4  -2   8 12156.7 504.676  28
  -4   2  -8 11485.9 491.830   4
   4  -2   8 11868.1 478.802   2
   4  -2   9 2844.80 339.132  28
   4  -2   9 3238.20 337.187   2
  -4   2 -10 59.1314 295.192  31
  -4   2 -10 639.761 271.119  22
   4  -2  10 365.198 283.914   2
  -4   2 -10-300.693 333.917  10
  -4   2 -11 184.394 319.480  10
  -4   2 -11 671.418 284.955  31
  -4   2 -11 395.357 229.040  22
  -4   2 -12-75.7331 197.072  22
  -4   2 -12-114.955 280.219  10
  -4   2 -13 485.712 176.759  22
   4  -1 -11-333.620 275.770  26
   4  -1 -10 726.340 310.200   1
   4  -1 -10 636.331 319.994  26
   4  -1  -9 733.147 332.127  18
   4  -1  -9 828.669 291.395  15
   4  -1  -9 353.710 326.403  23
   4  -1  -9 1170.30 340.495   1
  -4   1   9 1043.36 312.143   3
   4  -1  -9 836.439 368.220  26
  -4   1   8 155.148 271.115   3
   4  -1  -8 431.832 329.824  23
   4  -1  -7 256.806 317.023  18
   4  -1  -7 136.150 303.873  15
  -4   1   7 26.3611 261.321   3
   4  -1  -7 131.344 295.710  23
  -4   1   6 7654.12 383.796   3
   4  -1  -6 7018.71 406.577  18
   4  -1  -6 7141.62 416.476  15
   4  -1  -5 250.311 285.320  15
  -4   1   5 384.303 228.319   3
   4  -1  -5 228.218 212.800   6
   4  -1  -5 206.071 210.515  30
   4  -1  -4 64751.8 1608.57  15
   4  -1  -4 66855.8 1603.17   6
  -4   1   4 65797.4 1616.76   3
   4  -1  -4 67418.8 1618.29  30
   4  -1  -3 4282.49 256.852   6
  -4   1   3 4295.28 262.756   3
   4  -1  -3 4518.08 272.737  21
   4  -1  -2 3055.66 222.757   6
   4  -1  -2 3259.76 243.222  21
  -4   1   2 3239.89 228.047   3
   4  -1  -1 68566.1 1640.22   6
   4  -1  -1 72122.0 1661.01  21
  -4   1   1 72354.7 1648.26   3
   4  -1   0 80354.7 1957.11  30
   4  -1   0 84559.2 1954.49   6
  -4   1   0 87264.4 1962.36   3
   4  -1   1 73774.3 1747.62  30
   4  -1   1 75775.0 1743.12   6
  -4   1  -1 76302.0 1748.53   3
  -4   1  -1 72358.7 1742.83  12
   4  -1   2 512.404 151.243   6
   4  -1   2 544.408 162.656  30
  -4   1  -2 804.634 207.453  12
   4  -1   3 1444.16 171.044   6
   4  -1   3 1206.73 183.204  30
   4  -1   4 6019.00 272.828   6
   4  -1   4 6951.36 282.265   2
  -4   1  -4 6760.47 262.367   9
  -4   1  -5 2.87387 152.853   9
   4  -1   5-22.8716 179.707   2
  -4   1  -5-94.1091 230.928  12
  -4   1  -6 38938.1 989.093  12
  -4   1  -6 39278.1 970.425   9
   4  -1   6 38483.6 998.071  28
   4  -1   6 36368.7 969.054   2
  -4   1  -7 745.439 210.907   9
  -4   1  -7 426.118 276.580  12
   4  -1   7 432.632 219.106   2
   4  -1   7 784.723 257.510  28
  -4   1  -8 1857.27 290.131   4
   4  -1   8 1774.79 271.383   2
   4  -1   8 1873.47 301.738  28
   4  -1   9 890.315 284.969   2
  -4   1  -9 1039.42 269.779  22
  -4   1 -10 394.287 296.748  31
  -4   1 -10 337.865 263.902  22
  -4   1 -11-8.28695 296.753  31
  -4   1 -11-6.65096 303.513  10
  -4   1 -12 1349.93 239.939  22
  -4   1 -12 1820.61 319.964  10
  -4   1 -13-126.561 184.427  22
   4   0 -11 210.729 274.827  26
   4   0 -10 1737.20 319.766  18
   4   0 -10 1377.17 270.460  15
   4   0 -10 1280.32 320.682   1
  -4   0  10 1103.38 309.475   3
   4   0 -10 2033.75 343.071  26
   4   0  -9 24954.0 726.169  18
   4   0  -9 23786.6 737.615  15
  -4   0   8 480.064 281.892   3
   4   0  -8 610.910 322.694  23
  -4   0   7-159.474 274.472   3
   4   0  -7 423.451 285.693  23
   4   0  -7-75.4439 315.318  18
   4   0  -7-78.0790 318.536  15
   4   0  -6 425.825 238.604  30
  -4   0   6 56.4217 251.759   3
   4   0  -5-129.792 214.654  30
  -4   0   5-22.2443 228.455   3
   4   0  -4 41.7125 198.199  30
  -4   0   4 130.168 209.465   3
  -4   0   3 931.242 200.393   3
   4   0  -2 12622.1 408.133  21
  -4   0   2 12261.7 393.718   3
   4   0  -1 55258.7 1308.66  21
   4   0  -1 52953.5 1303.12  30
  -4   0   1 54297.9 1297.80   3
   4   0   0 183570. 4162.17   6
   4   0   0 182114. 4165.84  30
  -4   0   0 185226. 4155.53   3
   4   0   1 169967. 3934.69   6
   4   0   1 178125. 3942.53  30
  -4   0  -2 37057.2 903.210  12
   4   0   2 36474.7 905.105  30
  -4   0  -3 2850.59 216.244  12
   4   0   3 2664.26 185.595   6
   4   0   3 2837.35 196.249  30
  -4   0  -4 7025.61 280.616  12
   4   0   4 6808.14 266.983   6
   4   0   4 6463.53 282.253  30
  -4   0  -5 19421.1 542.111  12
  -4   0  -5 18330.6 527.747   9
   4   0   5 18670.8 538.958   6
  -4   0  -6 2527.82 210.661  35
   4   0   6 2442.96 216.211   2
  -4   0  -6 2268.78 207.513   9
   4   0   7 65.3973 199.953   2
  -4   0  -7-81.5292 201.581   9
  -4   0  -8 1920.59 250.199  22
   4   0   8 1766.70 267.690   2
  -4   0  -9 442.333 306.238  13
  -4   0  -9 456.248 346.331  10
  -4   0  -9-201.389 271.806  31
  -4   0  -9 285.933 239.985  22
  -4   0 -10-179.798 353.873  10
  -4   0 -10 59.4464 278.056  31
  -4   0 -10-34.5063 247.257  22
  -4   0 -11 3010.37 360.489  10
  -4   0 -11 2803.41 354.007  31
  -4   0 -11 2844.16 312.336  22
  -4   0 -12 972.097 242.389  22
  -4   0 -12 1057.49 308.430  10
  -4   0 -13 1971.55 235.163  22
  -4   0 -14 2484.96 200.485  22
   4   1 -10 5018.37 335.333  18
   4   1 -10 4196.65 320.933  15
   4   1 -10 4192.04 365.766  26
   4   1  -9 1039.88 305.287  18
   4   1  -9 1826.31 322.270  15
  -4  -1   9 1393.58 307.282   3
  -4  -1   8 633.853 275.419   3
   4   1  -7 10482.5 470.956  23
   4   1  -7 10029.7 442.662  20
  -4  -1   7 10382.9 487.518   3
  -4  -1   6 3928.29 332.205   3
   4   1  -6 3839.64 295.667  30
  -4  -1   6 3733.25 334.235  14
  -4  -1   5 687.577 242.953   3
   4   1  -5 637.579 228.688  30
  -4  -1   5 611.081 244.790  14
  -4  -1   4 15137.2 504.872   3
   4   1  -4 15591.5 500.639  30
  -4  -1   4 14212.1 499.736  14
  -4  -1   3 12723.8 424.048   3
  -4  -1   3 12307.0 432.505  14
  -4  -1   2 2535.35 206.572   3
   4   1  -2 2160.00 208.132  30
  -4  -1   2 2204.92 217.768  14
   4   1  -1 82716.0 1995.51  30
  -4  -1   1 88211.6 1990.42   3
   4   1   0 33614.9 831.771  30
   4   1   0 32989.9 832.536  21
   4   1   1 13089.6 376.242  30
   4   1   1 12424.9 373.920  21
  -4  -1  -1 11983.3 328.717   5
   4   1   2 27526.6 665.791  30
  -4  -1  -2 27473.4 658.821   3
  -4  -1  -2 25243.2 605.971  22
  -4  -1  -2 25190.4 619.761   5
  -4  -1  -3 7284.13 274.007  12
   4   1   3 7250.03 263.871  30
  -4  -1  -3 6976.87 225.071  22
  -4  -1  -4 2333.75 186.767  12
  -4  -1  -4 2450.62 162.215  22
   4   1   4 2176.56 184.151  30
   4   1   5 35689.9 829.929   2
  -4  -1  -5 32491.8 827.392   9
  -4  -1  -5 33130.7 814.528  32
  -4  -1  -5 30567.1 820.312  36
  -4  -1  -5 32288.3 836.551  35
  -4  -1  -5 34405.5 824.916  22
  -4  -1  -5 31764.3 805.839  17
  -4  -1  -6 37745.8 946.984  35
  -4  -1  -6 36227.0 923.863  32
   4   1   6 38888.7 932.675   2
  -4  -1  -6 37152.4 944.562   9
  -4  -1  -7 91226.2 2075.30  22
   4   1   7 90459.8 2046.21   2
  -4  -1  -8-93.9295 203.624  22
  -4  -1  -8-100.613 228.313  31
  -4  -1  -8 199.677 220.850   9
  -4  -1  -9 5074.70 362.647  31
  -4  -1  -9 4463.67 312.203  22
  -4  -1  -9 4902.55 376.516  13
  -4  -1  -9 5589.33 413.162  10
  -4  -1 -10 8797.25 460.991  31
  -4  -1 -10 7370.21 398.289  22
  -4  -1 -10 7426.64 423.872  13
  -4  -1 -10 9607.02 502.294  10
  -4  -1 -11 1283.55 310.327  31
  -4  -1 -11 1296.74 271.327  22
  -4  -1 -12 129.473 227.018  22
  -4  -1 -12-253.726 305.005  10
  -4  -1 -13 348.469 209.147  22
  -4  -1 -14 984.736 179.545  22
   4   2 -10 698.399 266.997  18
   4   2 -10 530.912 255.534  15
  -4  -2  10 620.370 245.472   3
   4   2 -10 999.123 315.777  26
   4   2  -9-26.7188 275.883  18
  -4  -2   9-90.4313 256.745   3
   4   2  -8 4686.47 320.270  20
  -4  -2   8 4083.46 343.865   3
   4   2  -7 2648.32 294.711  30
   4   2  -7 3132.36 303.084  20
  -4  -2   7 2592.27 352.644  14
  -4  -2   7 2884.17 337.700   3
   4   2  -6 628.784 249.510  30
   4   2  -6 833.490 277.828  20
  -4  -2   6 894.479 283.309  14
  -4  -2   6 705.040 270.201   3
  -4  -2   5 13721.2 505.796   3
  -4  -2   5 13556.0 511.655  14
   4   2  -5 14024.4 515.771  30
  -4  -2   4 200.741 205.709   3
  -4  -2   4 148.817 222.991  14
   4   2  -4 218.454 224.561  30
  -4  -2   3 18905.0 553.883   3
  -4  -2   3 18644.6 567.769  14
   4   2  -3 17984.4 578.835  30
  -4  -2   2 19979.9 558.733   3
  -4  -2   2 20477.0 574.117  14
   4   2  -2 19201.7 583.104  30
  -4  -2   1 49870.9 1176.69   3
   4   2  -1 47472.7 1194.09  30
   4   2   0 1820.22 181.348  30
  -4  -2   0 1726.01 135.504  11
   4   2   0 1898.91 189.260  21
  -4  -2   0 1699.84 181.774  14
  -4  -2   0 1562.24 102.425  16
  -4  -2  -1 3339.02 182.403   3
  -4  -2  -1 2980.25 126.646  31
   4   2   1 3076.56 191.820  30
   4   2   1 2873.13 195.974  21
  -4  -2  -1 2958.15 160.256   5
  -4  -2  -2 37710.9 879.932  33
  -4  -2  -2 39091.9 894.638   3
   4   2   2 35107.7 901.235  21
  -4  -2  -2 37880.6 871.026  22
  -4  -2  -2 37440.8 887.266  31
   4   2   2 39605.2 913.653  30
  -4  -2  -2 34898.1 883.681   5
   4   2   3 41643.6 931.985  30
  -4  -2  -3 36878.3 904.955  33
  -4  -2  -3 38061.9 899.722  22
  -4  -2  -3 35657.6 904.845   5
   4   2   3 39522.9 927.904   6
   4   2   4 18445.1 481.278  30
  -4  -2  -4 16942.3 475.320  33
  -4  -2  -4 17658.9 447.705  12
  -4  -2  -4 17953.1 472.678  22
   4   2   4 18149.9 481.081   6
   4   2   5 6978.04 244.040   6
  -4  -2  -5 6054.74 254.053  33
  -4  -2  -5 6098.58 274.904  35
  -4  -2  -5 6535.33 292.112  37
  -4  -2  -5 6414.21 286.495  36
  -4  -2  -5 6064.67 257.183   9
  -4  -2  -5 6149.04 273.740  31
  -4  -2  -5 6460.25 254.844  22
  -4  -2  -5 6127.16 250.688  17
  -4  -2  -6 14717.2 448.959   9
  -4  -2  -6 13756.3 452.815  35
  -4  -2  -6 14657.3 453.906  37
  -4  -2  -6 14901.9 467.253  36
  -4  -2  -6 15225.2 452.164  32
  -4  -2  -7 47402.5 1221.08  35
  -4  -2  -7 48320.9 1214.29  37
  -4  -2  -7 51575.0 1261.60  31
  -4  -2  -7 47610.1 1231.29   9
  -4  -2  -7 49167.6 1229.42  17
  -4  -2  -8 644.853 224.506  24
  -4  -2  -8 603.267 294.511  10
  -4  -2  -8 630.216 220.178   9
  -4  -2  -8 1039.44 204.843  22
  -4  -2  -8 615.622 267.060  19
  -4  -2  -8 912.825 257.338  32
  -4  -2  -8 950.661 242.748  31
  -4  -2  -9 3969.68 313.364  34
  -4  -2  -9 4703.12 347.305  31
  -4  -2  -9 4989.79 391.752  10
  -4  -2  -9 3810.10 322.821  24
  -4  -2  -9 4168.43 333.864  19
  -4  -2  -9 4617.32 299.372  22
  -4  -2  -9 4803.65 375.813  13
  -4  -2 -10 787.543 242.869  22
  -4  -2 -10 669.625 296.389  19
  -4  -2 -10 636.043 317.629  13
  -4  -2 -10 885.708 347.462  10
  -4  -2 -10 702.917 278.739  31
  -4  -2 -11-304.571 244.663  22
  -4  -2 -11 313.844 298.047  19
  -4  -2 -12 938.489 291.345  19
  -4  -2 -12 1211.41 322.847  10
  -4  -2 -13 2205.02 250.694  22
  -4  -2 -13 2566.92 298.318  29
  -4  -2 -14 279.424 169.065  22
  -4  -2 -14 38.1515 200.226  29
  -4  -3  10 415.362 209.562   3
   4   3 -10 162.302 244.707  18
   4   3 -10 150.855 236.561  15
  -4  -3   9 2673.77 289.015   3
   4   3  -9 3064.34 297.110  18
  -4  -3   8 4383.83 366.905  14
   4   3  -8 4812.28 327.623  20
   4   3  -7 315.834 271.408  20
  -4  -3   7-211.563 295.230  14
   4   3  -7 262.807 257.035  30
  -4  -3   6 2034.52 301.670  14
   4   3  -6 1824.01 286.825  20
   4   3  -6 1921.79 302.079  30
  -4  -3   6 2075.63 289.044   3
   4   3  -5 11322.6 474.798  30
  -4  -3   5 10175.5 442.221   3
  -4  -3   5 11084.4 466.482  14
  -4  -3   4 650.572 214.491   3
  -4  -3   4 573.186 233.670  14
  -4  -3   3 7316.85 320.945   3
  -4  -3   3 7746.48 344.740  14
  -4  -3   2 6788.29 289.288   3
  -4  -3   2 6897.51 309.894  14
  -4  -3   1 42778.0 1020.98  11
  -4  -3   1 43591.3 1052.48   3
  -4  -3   0 10246.4 330.760  14
  -4  -3   0 9548.92 285.325  16
  -4  -3   0 9293.02 304.201  11
  -4  -3  -1 49688.7 1143.94  29
   4   3   1 54164.1 1210.37  30
  -4  -3  -1 51341.1 1177.15  11
  -4  -3  -1 47779.4 1124.45  10
  -4  -3  -1 51468.7 1159.14  27
  -4  -3  -1 51420.0 1185.43  14
  -4  -3  -1 49098.9 1160.76  16
  -4  -3  -1 52135.0 1175.44   3
  -4  -3  -2 65378.6 1544.47   3
  -4  -3  -2 67945.1 1553.10  16
   4   3   2 71966.3 1582.96  30
  -4  -3  -2 66934.7 1564.50  11
  -4  -3  -2 67758.5 1545.81  22
  -4  -3  -2 63733.3 1560.87   5
  -4  -3  -2 68424.2 1554.62  27
  -4  -3  -3 29207.1 753.996  27
   4   3   3 31623.4 747.641  21
  -4  -3  -3 30272.2 742.852  22
  -4  -3  -3 29404.2 751.852  31
   4   3   3 31282.9 753.599  30
  -4  -3  -4 115602. 2626.07  38
  -4  -3  -4 112106. 2625.82  33
  -4  -3  -4 111762. 2634.98  31
   4   3   4 118294. 2611.24  30
  -4  -3  -4 113969. 2635.21   9
  -4  -3  -4 116442. 2633.11  27
   4   3   4 112318. 2601.13  21
  -4  -3  -4 116569. 2622.05  22
   4   3   4 116443. 2613.37   6
  -4  -3  -5 120376. 2919.53  35
  -4  -3  -5 132153. 2908.60  38
  -4  -3  -5 130194. 2910.47  37
  -4  -3  -5 124810. 2908.55  33
  -4  -3  -5 123695. 2922.80  31
  -4  -3  -5 128740. 2918.07  27
  -4  -3  -5 126543. 2907.02  22
  -4  -3  -5 120659. 2907.42   9
   4   3   5 132256. 2878.43   6
  -4  -3  -6 175682. 4074.68  37
  -4  -3  -6 185636. 4092.84  10
  -4  -3  -6 184140. 4079.65  19
  -4  -3  -6 187253. 4063.67  15
  -4  -3  -6 177690. 4090.60  17
  -4  -3  -7 834.110 268.304  36
  -4  -3  -7 978.584 230.406  32
  -4  -3  -7 1061.07 218.948  31
  -4  -3  -7 1020.93 263.792  10
  -4  -3  -7 571.148 197.667   9
  -4  -3  -7 851.609 194.259  22
  -4  -3  -7 974.214 267.382  23
  -4  -3  -7 804.832 263.809  19
  -4  -3  -7 898.791 205.114  17
  -4  -3  -8 8742.36 384.994  37
  -4  -3  -8 8501.38 383.551  32
  -4  -3  -8 8874.08 396.622  31
  -4  -3  -8 6948.13 362.617   9
  -4  -3  -8 10374.1 434.262  10
  -4  -3  -8 8546.48 389.319  24
  -4  -3  -8 9231.23 429.542  23
  -4  -3  -8 8738.71 400.580  19
  -4  -3  -8 9152.86 367.952  22
  -4  -3  -8 9522.49 387.605  15
  -4  -3  -8 9027.14 425.288  13
  -4  -3  -8 7437.49 381.176  17
  -4  -3  -9 2693.46 315.001  37
  -4  -3  -9 2801.73 297.099  34
  -4  -3  -9 2727.09 307.447  32
  -4  -3  -9 2685.36 293.359  31
  -4  -3  -9 2608.54 298.228  24
  -4  -3  -9 3163.91 350.913  10
  -4  -3  -9 2403.82 352.158  23
  -4  -3  -9 2505.23 315.244  19
  -4  -3  -9 2609.79 256.100  22
  -4  -3  -9 3040.92 345.731  13
  -4  -3  -9 2893.58 300.823  15
  -4  -3 -10 3106.69 349.802  34
  -4  -3 -10 4291.69 388.553  10
  -4  -3 -10 3697.41 346.730  19
  -4  -3 -10 3452.84 291.034  22
  -4  -3 -10 3768.99 375.025  13
  -4  -3 -10 3493.06 360.191  24
  -4  -3 -11 187.352 236.513  22
  -4  -3 -11 380.497 307.349  19
  -4  -3 -11 22.1690 327.348  13
  -4  -3 -12-195.250 290.538  19
  -4  -3 -13 4714.98 348.260  29
  -4  -3 -13 4054.26 357.644  38
  -4  -3 -13 4762.29 332.397  19
  -4  -3 -13 3722.75 280.387  22
  -4  -3 -14 420.635 178.453  22
  -4  -3 -14 589.461 216.129  29
  -4  -4  10 409.948 192.657   3
   4   4 -10 157.771 238.833  18
   4   4 -10 381.709 220.769  15
  -4  -4   9 93.6808 217.307   3
   4   4  -9 336.254 258.855  18
  -4  -4   8 7302.10 382.305   3
  -4  -4   8 6828.25 389.833  14
   4   4  -7-44.9362 271.940  30
  -4  -4   7 181.257 224.417   3
  -4  -4   7 306.315 271.398  14
   4   4  -6 303.520 271.053  30
  -4  -4   6-171.300 267.111  14
  -4  -4   6 138.458 242.532   3
   4   4  -6 155.509 261.675  20
  -4  -4   5 14215.6 536.550  14
  -4  -4   5 13745.4 509.201   3
   4   4  -5 14356.1 520.352  20
  -4  -4   4 6977.41 356.870  14
  -4  -4   4 6180.57 323.683   3
   4   4  -4 6462.33 355.924  20
  -4  -4   3 39521.0 1019.88  14
  -4  -4   3 37745.3 990.312   3
  -4  -4   2 14722.5 463.941  14
  -4  -4   2 12958.3 432.700   3
  -4  -4   1 10862.2 376.304  14
  -4  -4   1 9996.64 347.373   3
  -4  -4   0 15673.2 458.015  14
  -4  -4   0 15055.5 430.641  16
  -4  -4  -1 33831.9 803.825  27
  -4  -4  -1 33574.3 809.292   3
  -4  -4  -1 33578.4 824.507  14
  -4  -4  -1 31534.6 814.454  16
  -4  -4  -2 54816.8 1299.10  14
  -4  -4  -2 56058.8 1307.99  16
  -4  -4  -2 53639.7 1293.24  29
   4   4   2 57701.1 1329.47  30
  -4  -4  -2 57657.3 1304.45  27
  -4  -4  -2 55395.1 1315.90   5
  -4  -4  -2 54237.3 1277.31   3
  -4  -4  -3 18400.2 504.264  16
   4   4   3 18865.8 504.226  30
  -4  -4  -3 17769.1 480.929  10
  -4  -4  -3 18238.2 508.153  11
  -4  -4  -3 19016.2 509.247  27
  -4  -4  -3 20249.6 559.298  25
  -4  -4  -3 19167.9 505.410  22
  -4  -4  -3 17443.6 502.673   5
  -4  -4  -4 1926.17 174.115   5
   4   4   4 1913.23 164.240   6
  -4  -4  -4 1910.70 192.671  35
  -4  -4  -4 1862.05 243.899  38
   4   4   4 1752.59 153.466  30
  -4  -4  -4 1966.85 276.729  25
  -4  -4  -4 1782.57 188.252  27
  -4  -4  -4 1627.09 187.782  17
  -4  -4  -4 1929.82 176.140  22
  -4  -4  -4 1844.91 180.361   9
  -4  -4  -4 2080.49 181.721  11
  -4  -4  -5 2420.80 190.754   5
  -4  -4  -5 2232.32 213.474  35
  -4  -4  -5 2770.88 263.266  38
  -4  -4  -5 2728.63 237.753  37
  -4  -4  -5 3169.66 207.338  33
  -4  -4  -5 2865.66 215.628  27
  -4  -4  -5 2612.20 195.127   9
  -4  -4  -5 2811.21 245.798  10
  -4  -4  -5 3239.48 275.785  19
  -4  -4  -5 2689.90 213.245  17
  -4  -4  -6 143.717 182.910  35
  -4  -4  -6-17.3057 281.271  25
  -4  -4  -6 47.5817 187.664  27
  -4  -4  -6-92.9615 169.768   9
  -4  -4  -6-89.2599 229.240  10
  -4  -4  -6 50.5587 242.595  13
  -4  -4  -6 90.3849 175.891  22
  -4  -4  -6 45.8338 252.044  19
  -4  -4  -6 154.866 230.891  23
  -4  -4  -6 110.281 183.155  17
  -4  -4  -7 33463.5 873.141  33
  -4  -4  -7 33397.7 873.026  32
  -4  -4  -7 32649.3 874.080  37
  -4  -4  -7 34136.7 882.071  36
  -4  -4  -7 33664.7 876.227  27
  -4  -4  -7 34638.0 934.745  25
  -4  -4  -7 33224.9 885.550  10
  -4  -4  -7 34351.5 881.478  19
  -4  -4  -7 34606.0 880.832  22
  -4  -4  -7 32430.6 900.373  23
  -4  -4  -7 33321.3 892.792  13
  -4  -4  -7 30495.3 887.660  17
  -4  -4  -8 4888.44 329.134  37
  -4  -4  -8 5812.01 369.056  36
  -4  -4  -8 5259.05 330.311  32
  -4  -4  -8 4388.09 320.160  24
  -4  -4  -8 5313.52 353.679  10
  -4  -4  -8 3916.27 297.143   9
  -4  -4  -8 5125.61 362.328  23
  -4  -4  -8 5032.37 347.220  19
  -4  -4  -8 5458.47 299.270  22
  -4  -4  -8 4961.21 321.554  15
  -4  -4  -8 5092.02 354.576  13
  -4  -4  -8 4274.01 322.034  17
  -4  -4  -9 8024.80 403.762  32
  -4  -4  -9 7402.98 399.513  37
  -4  -4  -9 6814.71 393.675  34
  -4  -4  -9 6416.08 403.808  24
  -4  -4  -9 7655.56 422.234  10
  -4  -4  -9 7748.68 407.750  19
  -4  -4  -9 7548.01 439.681  23
  -4  -4  -9 7166.70 362.945  22
  -4  -4  -9 7987.21 389.360  15
  -4  -4  -9 8127.37 429.120  13
  -4  -4 -10 3971.99 359.622  37
  -4  -4 -10 4170.42 373.896  34
  -4  -4 -10 3660.11 373.992  24
  -4  -4 -10 4082.13 403.421  23
  -4  -4 -10 4587.27 367.898  19
  -4  -4 -10 4950.89 317.319  22
  -4  -4 -10 4814.53 392.033  13
  -4  -4 -10 3931.38 398.485  10
  -4  -4 -11 666.568 345.962  13
  -4  -4 -11 548.308 237.420  22
  -4  -4 -11 120.263 358.479  23
  -4  -4 -11 468.315 316.712  19
  -4  -4 -11 255.218 324.300  34
  -4  -4 -12 5825.11 376.854  19
  -4  -4 -13 6605.09 364.204  19
  -4  -4 -13 5221.20 309.693  22
  -4  -4 -13 6361.35 397.646  38
  -4  -4 -13 6210.51 381.545  29
  -4  -4 -14 1559.91 194.257  22
  -4  -4 -14 1874.36 245.910  29
   4   5  -9-323.894 255.254  18
  -4  -5   9 140.999 202.584   3
  -4  -5   8 363.051 227.281  14
  -4  -5   8 111.725 215.182   3
   4   5  -8 429.777 226.099  30
  -4  -5   7 48.7637 218.784   3
   4   5  -7 578.717 278.459  30
   4   5  -6 269.608 277.751  20
  -4  -5   6 36.6689 233.898   3
  -4  -5   6 200.486 253.287  14
   4   5  -5 16710.6 585.362  20
  -4  -5   5 16745.7 564.759   3
  -4  -5   5 16535.2 590.518  14
   4   5  -4 10945.4 445.197  20
  -4  -5   4 10312.9 410.802   3
  -4  -5   4 9865.73 434.042  14
   4   5  -3 12692.8 461.104  20
  -4  -5   3 11267.0 415.018   3
  -4  -5   3 11554.2 438.688  14
   4   5  -2 537.882 246.920  20
  -4  -5   2 580.009 184.642   3
  -4  -5   2 631.759 205.739  14
  -4  -5   1 4878.65 247.269   3
  -4  -5   1 5089.13 270.332  14
  -4  -5   0 39.6412 161.083  11
  -4  -5   0 89.1296 159.371   3
  -4  -5  -1 509.253 178.324  14
  -4  -5  -1 369.975 167.365  11
  -4  -5  -1 472.919 159.965  27
  -4  -5  -1 385.034 151.170   5
  -4  -5  -1 479.714 140.094   3
  -4  -5  -2 1872.36 193.543  35
  -4  -5  -2 1786.26 186.268  29
  -4  -5  -2 1931.84 190.473  11
  -4  -5  -2 1885.15 184.501  27
  -4  -5  -2 2285.66 179.801   5
  -4  -5  -2 2170.00 225.638  13
  -4  -5  -2 1999.25 174.136  14
  -4  -5  -3 81472.6 1999.85  35
  -4  -5  -3 81977.9 1992.53  29
   4   5   3 84383.9 1994.40  30
  -4  -5  -3 88840.3 2010.04  11
  -4  -5  -3 85168.9 1991.61  27
  -4  -5  -3 92514.3 2018.44  25
  -4  -5  -3 84887.7 1999.42   5
  -4  -5  -3 88799.3 1995.01  13
  -4  -5  -4 2489.08 212.964  35
  -4  -5  -4 2989.67 277.475  38
  -4  -5  -4 2477.08 222.923  29
  -4  -5  -4 2684.37 212.197  27
  -4  -5  -4 2701.14 213.476  17
  -4  -5  -4 2867.81 207.197  16
  -4  -5  -4 2859.19 201.147   5
  -4  -5  -4 2522.09 201.382  11
  -4  -5  -4 2706.47 200.293   9
  -4  -5  -5 1517.94 190.498  11
  -4  -5  -5 1417.63 231.804  10
  -4  -5  -5 1392.40 254.323  13
  -4  -5  -5 1571.50 266.765  19
  -4  -5  -5 1456.15 202.344  17
  -4  -5  -5 1526.32 276.419  25
  -4  -5  -5 1323.27 187.876  22
  -4  -5  -5 1363.04 230.367  23
  -4  -5  -5 1503.26 180.433   5
  -4  -5  -5 1322.32 181.821   9
  -4  -5  -6 5681.40 301.761  32
  -4  -5  -6 6342.62 344.069  38
  -4  -5  -6 6176.44 327.538  37
  -4  -5  -6 6418.66 294.463  33
  -4  -5  -6 6337.98 299.786  27
  -4  -5  -6 6159.67 363.307  25
  -4  -5  -6 6068.28 319.851  10
  -4  -5  -6 5225.68 283.624   9
  -4  -5  -6 6265.46 325.183  23
  -4  -5  -6 6209.46 338.449  19
  -4  -5  -6 6463.12 293.326  22
  -4  -5  -6 5439.16 309.258  17
  -4  -5  -6 6175.71 333.165  13
  -4  -5  -7 5634.24 291.018  33
  -4  -5  -7 5175.78 332.995  39
  -4  -5  -7 6210.17 362.276  38
  -4  -5  -7 5865.88 316.291  32
  -4  -5  -7 5645.30 335.782  37
  -4  -5  -7 6054.02 340.414  36
  -4  -5  -7 5558.08 305.595  27
  -4  -5  -7 6450.88 393.271  25
  -4  -5  -7 4866.87 309.052   9
  -4  -5  -7 5997.34 342.352  10
  -4  -5  -7 6009.34 348.850  23
  -4  -5  -7 6005.96 352.365  19
  -4  -5  -7 5784.04 301.371  22
  -4  -5  -7 5767.38 343.399  13
  -4  -5  -7 4659.15 320.174  17
  -4  -5  -8 15960.0 522.546  33
  -4  -5  -8 15103.1 547.188  37
  -4  -5  -8 16377.6 551.675  36
  -4  -5  -8 16412.3 539.168  32
  -4  -5  -8 15573.1 526.637  27
  -4  -5  -8 13012.5 542.081  24
  -4  -5  -8 17226.3 622.998  25
  -4  -5  -8 13138.8 524.267   9
  -4  -5  -8 15846.7 553.141  10
  -4  -5  -8 15588.8 566.565  23
  -4  -5  -8 15798.2 549.258  19
  -4  -5  -8 16316.1 528.185  22
  -4  -5  -8 13564.1 556.103  17
  -4  -5  -8 15442.8 553.420  13
  -4  -5  -9 13067.1 501.989  32
  -4  -5  -9 11879.9 504.825  37
  -4  -5  -9 11076.2 504.330  34
  -4  -5  -9 12793.2 515.997  10
  -4  -5  -9 11236.3 522.110  24
  -4  -5  -9 11587.4 531.645  23
  -4  -5  -9 12761.1 503.976  19
  -4  -5  -9 12498.8 472.143  22
  -4  -5  -9 12930.5 519.799  13
  -4  -5  -9 10993.7 509.657  17
  -4  -5 -10 16509.9 603.103  32
  -4  -5 -10 15183.6 594.683  37
  -4  -5 -10 15397.0 627.194  34
  -4  -5 -10 17068.6 618.598  29
  -4  -5 -10 14819.5 632.762  24
  -4  -5 -10 15572.5 644.210  23
  -4  -5 -10 16905.9 590.273  19
  -4  -5 -10 15466.5 560.239  22
  -4  -5 -10 17656.7 628.374  13
  -4  -5 -11 1058.47 367.881  13
  -4  -5 -11 1574.30 257.028  22
  -4  -5 -11 1472.53 386.073  23
  -4  -5 -11 958.084 336.182  37
  -4  -5 -11 1528.29 365.725  34
  -4  -5 -11 1832.47 330.290  29
  -4  -5 -12-29.4632 209.964  22
  -4  -5 -12 308.329 288.036  19
  -4  -5 -13 200.020 187.659  22
  -4  -5 -13 185.551 269.316  19
  -4  -5 -13 376.477 302.160  38
  -4  -5 -13 232.386 255.719  29
  -4  -5 -14 2574.34 210.027  22
  -4  -5 -14 2344.13 288.193  38
   4   6  -9-30.6313 238.439  18
  -4  -6   9 192.342 193.945   3
  -4  -6   8 5.07379 212.279  14
  -4  -6   8 144.629 215.054   3
   4   6  -8 20.6431 213.051  30
  -4  -6   7 2421.32 275.803  14
  -4  -6   7 3102.79 274.671   3
  -4  -6   6 1310.42 281.382  14
  -4  -6   6 1538.97 241.761   3
  -4  -6   5 1715.68 253.585   3
  -4  -6   5 2026.91 277.825  14
   4   6  -5 1846.47 310.390  20
  -4  -6   4 7656.10 366.411   3
  -4  -6   4 7738.93 385.314  14
   4   6  -4 8351.78 411.678  20
  -4  -6   3 44634.9 1151.21   3
  -4  -6   3 44070.3 1165.64  14
   4   6  -3 46477.5 1183.50  20
  -4  -6   2 1679.63 216.688   3
  -4  -6   2 1573.85 230.805  14
   4   6  -2 1975.08 275.572  20
  -4  -6   1 5696.43 275.718   3
  -4  -6   1 5876.21 295.817  14
   4   6  -1 5990.82 328.119  20
  -4  -6   0 4149.83 226.475   3
   4   6   0 4613.83 291.757  20
  -4  -6   0 4178.26 253.452  14
  -4  -6  -1 11931.0 392.495  35
  -4  -6  -1 11455.9 377.981  27
  -4  -6  -1 12244.5 405.283  11
  -4  -6  -1 12307.6 411.785   5
  -4  -6  -2 5193.91 262.932  35
  -4  -6  -2 6110.54 278.077  11
  -4  -6  -2 5465.85 261.282  27
  -4  -6  -2 6087.64 270.049   5
  -4  -6  -2 6161.92 267.411  16
  -4  -6  -3 1058.90 189.258  35
  -4  -6  -3 712.247 199.435  29
  -4  -6  -3 825.119 184.084  11
  -4  -6  -3 819.731 174.980  16
  -4  -6  -3 811.524 192.422  17
  -4  -6  -3 818.382 170.287   9
  -4  -6  -3 1088.37 169.801   5
  -4  -6  -4 5710.13 296.659  17
  -4  -6  -4 5616.55 319.831  13
  -4  -6  -4 6014.09 282.077  16
  -4  -6  -4 6113.96 279.096  11
  -4  -6  -4 5454.07 261.223   9
  -4  -6  -4 5389.43 331.009  25
  -4  -6  -4 5236.84 314.699  23
  -4  -6  -4 6461.70 281.349  22
  -4  -6  -4 5652.74 269.075   5
  -4  -6  -5 30.0775 163.028   5
  -4  -6  -5 129.707 265.500  38
  -4  -6  -5 242.740 238.286  37
  -4  -6  -5 311.740 216.361  29
  -4  -6  -5 256.005 259.683  13
  -4  -6  -5 406.186 175.429  11
  -4  -6  -5-46.3823 177.457   9
  -4  -6  -5 261.408 199.462  27
  -4  -6  -5 113.586 269.767  25
  -4  -6  -5 285.821 184.836  22
  -4  -6  -5 259.424 234.159  23
  -4  -6  -5-30.3956 192.623  17
  -4  -6  -6 48091.3 1207.14  39
  -4  -6  -6 48851.1 1216.78  38
  -4  -6  -6 46405.4 1214.46  37
  -4  -6  -6 47828.0 1198.84  32
  -4  -6  -6 46598.5 1213.66  29
  -4  -6  -6 48960.9 1199.80  11
  -4  -6  -6 45327.0 1197.23   9
  -4  -6  -6 47529.7 1198.55  27
  -4  -6  -6 48559.1 1233.04  25
  -4  -6  -6 48290.5 1222.08  23
  -4  -6  -6 49277.1 1205.16  22
  -4  -6  -6 46917.0 1202.33  19
  -4  -6  -6 44630.9 1232.12  17
  -4  -6  -6 47316.8 1202.42  13
  -4  -6  -7 60575.8 1488.39  39
  -4  -6  -7 62094.7 1503.88  38
  -4  -6  -7 60278.2 1479.30  32
  -4  -6  -7 59805.2 1483.16  33
  -4  -6  -7 60089.3 1498.87  37
  -4  -6  -7 62945.7 1484.86  36
  -4  -6  -7 59005.1 1501.59  29
  -4  -6  -7 60228.5 1480.91  27
  -4  -6  -7 60619.9 1522.36  25
  -4  -6  -7 60639.2 1506.26  23
  -4  -6  -7 61783.5 1483.82  19
  -4  -6  -7 60737.4 1485.27  22
  -4  -6  -7 58351.9 1483.40  13
  -4  -6  -7 54980.9 1517.95  17
  -4  -6  -8 15081.2 510.444  33
  -4  -6  -8 14947.7 560.048  38
  -4  -6  -8 13769.4 532.322  39
  -4  -6  -8 13813.2 547.859  37
  -4  -6  -8 12933.7 529.679  34
  -4  -6  -8 15478.3 544.725  36
  -4  -6  -8 14011.4 519.333  32
  -4  -6  -8 13875.2 533.092  29
  -4  -6  -8 14199.8 508.518  27
  -4  -6  -8 12288.2 542.780  24
  -4  -6  -8 14712.9 597.127  25
  -4  -6  -8 13814.7 550.195  23
  -4  -6  -8 14927.2 536.873  19
  -4  -6  -8 14150.4 505.867  22
  -4  -6  -8 14019.5 542.692  13
  -4  -6  -8 12894.4 554.188  17
  -4  -6  -9 19.1558 336.387  38
  -4  -6  -9-79.0401 227.741  33
  -4  -6  -9 150.432 309.417  37
  -4  -6  -9 220.179 323.866  36
  -4  -6  -9-91.0174 300.028  34
  -4  -6  -9 204.267 278.715  32
  -4  -6  -9 14.1779 268.802  29
  -4  -6  -9 200.756 325.946  13
  -4  -6  -9 315.493 406.371  25
  -4  -6  -9 387.423 256.704  27
  -4  -6  -9 546.496 298.380  24
  -4  -6  -9 271.382 224.951  22
  -4  -6  -9 268.125 318.229  23
  -4  -6  -9-47.9770 315.028  19
  -4  -6  -9 431.347 284.480  17
  -4  -6 -10 445.624 301.310  32
  -4  -6 -10 373.769 298.263  29
  -4  -6 -10 405.098 345.198  13
  -4  -6 -10 388.406 229.310  22
  -4  -6 -10 46.0516 352.760  23
  -4  -6 -10 245.920 321.416  19
  -4  -6 -10-53.5612 336.198  38
  -4  -6 -10 293.683 321.749  37
  -4  -6 -10-117.174 324.499  34
  -4  -6 -10-111.679 321.942  24
  -4  -6 -11 12098.5 554.305  38
  -4  -6 -11 10906.0 533.835  37
  -4  -6 -11 11662.4 588.733  23
  -4  -6 -11 10894.3 462.288  22
  -4  -6 -12 7910.09 448.249  38
  -4  -6 -12 7540.43 426.142  29
  -4  -6 -12 8040.39 400.944  19
  -4  -6 -12 7269.94 353.063  22
  -4  -6 -13 10780.3 467.560  38
  -4  -6 -13 11057.9 462.472  29
  -4  -6 -13 10525.2 431.576  19
  -4  -6 -14 234.025 153.830  22
  -4  -6 -14 555.585 252.674  38
   4   7  -8 103.387 247.064  18
  -4  -7   8 102.597 201.696  14
  -4  -7   8 25.2313 200.004   3
   4   7  -8-103.188 193.835  30
  -4  -7   7 182.705 210.579  14
  -4  -7   7 218.466 208.519   3
   4   7  -7 190.732 232.330  30
  -4  -7   6-206.869 220.965   3
  -4  -7   6 114.837 223.467  14
  -4  -7   5 171.970 251.849  14
  -4  -7   4 5709.99 342.058   3
  -4  -7   4 6764.23 365.385  14
   4   7  -3 2860.54 328.464  20
  -4  -7   3 2307.97 261.468   3
  -4  -7   3 2663.63 272.726  14
   4   7  -2 80.8874 273.057  20
  -4  -7   2 39.4792 200.304   3
  -4  -7   2 4.97670 214.747  14
  -4  -7   1 750.808 214.739  14
   4   7  -1 750.585 267.950  20
  -4  -7   0 4646.93 276.885  14
  -4  -7   0 4705.81 271.971  16
   4   7   0 4739.36 322.801  20
  -4  -7   0 4770.35 279.027   5
  -4  -7  -1 10790.5 396.383  11
  -4  -7  -1 11017.9 406.025  17
  -4  -7  -1 10520.3 393.953  16
  -4  -7  -1 11208.0 407.086   5
  -4  -7  -2 75466.1 1819.13  11
  -4  -7  -2 75695.4 1828.46  17
  -4  -7  -2 77649.1 1818.62  16
  -4  -7  -2 76001.9 1819.38   5
  -4  -7  -2 74300.0 1794.09  27
  -4  -7  -3 39110.4 1003.37  11
  -4  -7  -3 37626.5 1017.16  17
  -4  -7  -3 39327.4 997.966  16
  -4  -7  -3 38583.1 999.127   5
  -4  -7  -3 36943.0 984.153  27
  -4  -7  -3 40220.3 1002.89  25
  -4  -7  -4 2088.99 293.237  13
  -4  -7  -4 1972.97 220.376  11
  -4  -7  -4 2096.86 215.845   9
  -4  -7  -4 2031.30 237.078  27
  -4  -7  -4 2245.75 287.992  25
  -4  -7  -4 1911.87 237.307  17
  -4  -7  -4 2243.01 221.750  16
  -4  -7  -4 2013.24 211.872   5
  -4  -7  -5 148.109 175.554   5
  -4  -7  -5 117.023 289.117  38
  -4  -7  -5 168.684 241.759  32
  -4  -7  -5 14.8882 233.614  29
  -4  -7  -5 68.2131 199.351   9
  -4  -7  -5 23.3219 180.056  11
  -4  -7  -5-104.842 280.374  13
  -4  -7  -5-54.5938 215.397  27
  -4  -7  -5 157.786 284.853  25
  -4  -7  -5-10.2150 260.786  23
  -4  -7  -5 49.9673 223.556  17
  -4  -7  -6 34484.9 939.138  38
  -4  -7  -6 33474.2 910.395  32
  -4  -7  -6 32951.3 923.836  39
  -4  -7  -6 32634.9 929.871  37
  -4  -7  -6 33857.9 925.152  29
  -4  -7  -6 34132.0 901.092  11
  -4  -7  -6 29955.5 890.014   9
  -4  -7  -6 33459.5 905.590  27
  -4  -7  -6 34175.0 943.339  25
  -4  -7  -6 34091.7 938.694  23
  -4  -7  -6 33847.7 903.645  22
  -4  -7  -6 30871.0 950.495  17
  -4  -7  -6 34020.7 916.074  13
  -4  -7  -7 6353.90 389.556  39
  -4  -7  -7 6832.39 372.283  32
  -4  -7  -7 7096.69 415.255  38
  -4  -7  -7 6863.81 406.581  37
  -4  -7  -7 7279.95 353.703  33
  -4  -7  -7 5877.55 376.093  34
  -4  -7  -7 6935.97 386.541  36
  -4  -7  -7 5865.93 391.328  24
  -4  -7  -7 6740.84 352.033  27
  -4  -7  -7 7100.02 434.635  25
  -4  -7  -7 6850.92 384.888  29
  -4  -7  -7 6971.29 411.976  23
  -4  -7  -7 6932.70 347.377  22
  -4  -7  -7 5802.47 393.500  17
  -4  -7  -7 6833.02 404.139  13
  -4  -7  -8 43554.7 1173.81  39
  -4  -7  -8 46721.6 1195.95  38
  -4  -7  -8 43853.8 1160.85  33
  -4  -7  -8 43885.3 1191.66  37
  -4  -7  -8 39419.9 1184.61  34
  -4  -7  -8 44221.5 1166.60  32
  -4  -7  -8 47338.2 1175.10  36
  -4  -7  -8 43478.6 1155.88  27
  -4  -7  -8 39767.8 1211.31  24
  -4  -7  -8 45609.5 1223.86  25
  -4  -7  -8 43597.0 1193.58  29
  -4  -7  -8 43652.8 1203.50  23
  -4  -7  -8 43661.8 1160.26  19
  -4  -7  -8 44572.7 1162.56  22
  -4  -7  -8 37882.4 1207.37  17
  -4  -7  -8 43116.4 1168.86  13
  -4  -7  -9 25164.7 756.591  33
  -4  -7  -9 23056.2 756.515  32
  -4  -7  -9 22776.5 781.398  37
  -4  -7  -9 21484.2 793.717  34
  -4  -7  -9 26576.7 785.260  36
  -4  -7  -9 25406.8 784.068  38
  -4  -7  -9 24477.1 742.389  27
  -4  -7  -9 21332.2 811.736  24
  -4  -7  -9 26098.6 847.228  25
  -4  -7  -9 23166.3 770.678  29
  -4  -7  -9 22877.0 797.334  23
  -4  -7  -9 23007.1 744.006  19
  -4  -7  -9 23182.6 731.834  22
  -4  -7  -9 24407.8 767.333  13
  -4  -7 -10 4200.33 444.746  24
  -4  -7 -10 6207.32 517.737  25
  -4  -7 -10 4946.90 441.469  23
  -4  -7 -10 5156.71 391.272  19
  -4  -7 -10 4988.64 329.652  22
  -4  -7 -10 5450.67 388.406  29
  -4  -7 -10 5243.45 396.203  32
  -4  -7 -10 5599.68 424.575  38
  -4  -7 -10 4430.46 427.473  34
  -4  -7 -10 4551.26 404.751  37
  -4  -7 -11 23749.3 751.302  19
  -4  -7 -11 25979.8 820.521  38
  -4  -7 -11 23432.1 808.466  37
  -4  -7 -12 3586.04 267.192  22
  -4  -7 -12 4833.54 360.463  29
  -4  -7 -12 4440.35 365.976  38
  -4  -7 -12 3693.25 359.367  37
  -4  -7 -13 1416.09 190.401  22
  -4  -7 -13 1390.55 303.225  38
  -4  -8   8 1188.49 202.843  14
   4   8  -8 1131.17 189.146  30
  -4  -8   7 3545.49 273.485   3
  -4  -8   7 3803.90 273.794  14
   4   8  -7 3180.20 288.545  30
  -4  -8   6 1082.22 236.161  14
  -4  -8   6 1040.12 235.892   3
  -4  -8   5-127.808 228.486  14
  -4  -8   5-86.2774 220.262   3
  -4  -8   4-99.3256 244.459  14
  -4  -8   4 388.494 221.974   3
  -4  -8   3 3783.42 312.355  14
  -4  -8   2 3595.90 296.113  14
  -4  -8   1 58050.1 1423.70   5
  -4  -8   1 53319.7 1388.07  14
  -4  -8   0 7665.11 360.742  11
  -4  -8   0 8194.75 368.477   5
  -4  -8   0 7402.69 351.396  14
  -4  -8   0 8219.05 367.739  16
  -4  -8  -1 2219.56 242.388  11
  -4  -8  -1 1822.51 243.730  17
  -4  -8  -1 2245.12 241.775  16
  -4  -8  -1 2130.29 233.630   5
  -4  -8  -2 160.042 200.225  11
  -4  -8  -2 290.288 198.627  16
  -4  -8  -2 396.983 213.225  17
  -4  -8  -2 124.414 187.387   5
  -4  -8  -2 369.894 214.516  27
  -4  -8  -3 290.478 208.105  11
  -4  -8  -3 92.5090 188.513  16
  -4  -8  -3 254.530 221.870  17
  -4  -8  -3 58.0235 185.863   5
  -4  -8  -3-88.8344 210.849  27
  -4  -8  -3 157.997 281.843  25
  -4  -8  -4 27661.5 800.253  11
  -4  -8  -4 28418.7 797.671  27
  -4  -8  -4 29899.5 825.202  25
  -4  -8  -4 26002.2 834.675  17
  -4  -8  -4 30187.2 816.022  16
  -4  -8  -4 29723.0 798.754   8
  -4  -8  -4 27985.2 808.115   5
  -4  -8  -5 343.223 274.767   8
  -4  -8  -5 437.557 201.246   5
  -4  -8  -5 116.021 236.842  34
  -4  -8  -5 204.143 259.490  32
  -4  -8  -5 167.605 223.120  27
  -4  -8  -5 516.833 311.456  25
  -4  -8  -5 726.581 208.439  11
  -4  -8  -5 244.254 299.010  23
  -4  -8  -5 349.394 210.231  16
  -4  -8  -5 468.586 268.655  17
  -4  -8  -6 21710.0 703.775  39
  -4  -8  -6 21676.5 669.836  32
  -4  -8  -6 19800.9 671.368  34
  -4  -8  -6 21215.6 640.008  11
  -4  -8  -6 19673.3 693.315  24
  -4  -8  -6 21310.0 656.936  27
  -4  -8  -6 22409.0 714.292  25
  -4  -8  -6 22650.1 718.301  23
  -4  -8  -6 18591.7 711.000  17
  -4  -8  -6 20265.3 670.084  13
  -4  -8  -7 238.225 304.967  36
  -4  -8  -7 84.1884 222.053  33
  -4  -8  -7 306.449 310.355  39
  -4  -8  -7 147.841 314.568  37
  -4  -8  -7 274.789 336.171  38
  -4  -8  -7 234.942 281.344  34
  -4  -8  -7 604.628 286.593  32
  -4  -8  -7 465.620 279.976  29
  -4  -8  -7 292.091 213.702  11
  -4  -8  -7 272.540 239.299  27
  -4  -8  -7 532.177 299.452  24
  -4  -8  -7 327.414 346.685  25
  -4  -8  -7 226.509 322.293  23
  -4  -8  -7 375.999 294.418  17
  -4  -8  -8 47846.2 1323.10  29
  -4  -8  -8 48698.0 1316.38  39
  -4  -8  -8 51957.9 1337.89  38
  -4  -8  -8 48149.4 1289.32  33
  -4  -8  -8 48167.5 1328.26  37
  -4  -8  -8 46003.3 1339.22  34
  -4  -8  -8 50820.5 1303.30  32
  -4  -8  -8 55746.3 1313.49  36
  -4  -8  -8 47549.9 1276.84  27
  -4  -8  -8 45889.1 1366.06  24
  -4  -8  -8 50946.4 1352.19  25
  -4  -8  -8 49412.6 1347.15  23
  -4  -8  -8 48246.9 1283.35  22
  -4  -8  -8 45006.7 1363.69  17
  -4  -8  -9 276.129 400.219  25
  -4  -8  -9 358.840 343.976  24
  -4  -8  -9 372.312 251.659  27
  -4  -8  -9 567.534 356.190  38
  -4  -8  -9 676.532 341.066  37
  -4  -8  -9 231.210 237.653  33
  -4  -8  -9 399.664 339.666  34
  -4  -8  -9 375.905 330.726  36
  -4  -8  -9 428.080 350.799  23
  -4  -8  -9 454.923 231.808  22
  -4  -8  -9 462.907 315.453  32
  -4  -8  -9 497.648 291.069  29
  -4  -8 -10 21687.8 698.506  27
  -4  -8 -10 26673.0 864.273  25
  -4  -8 -10 20553.4 795.004  23
  -4  -8 -10 20640.2 690.783  22
  -4  -8 -10 24934.4 784.572  38
  -4  -8 -10 20580.1 760.266  37
  -4  -8 -10 24011.5 775.890  29
  -4  -8 -11 1842.63 367.584  23
  -4  -8 -11 2470.12 240.593  22
  -4  -8 -12-90.1829 287.603  38
  -4  -8 -13 422.757 276.156  38
  -4  -9   7 3547.85 249.334  14
   4   9  -7 2645.33 262.312  30
   4   9  -6-109.648 221.518  30
  -4  -9   6 254.529 196.843  14
  -4  -9   6-168.992 191.293   5
  -4  -9   5 141.129 190.656  16
  -4  -9   5 478.572 219.107  14
  -4  -9   5 431.167 202.780   5
  -4  -9   4 298.736 211.769  16
  -4  -9   4 238.565 233.212  14
  -4  -9   4 223.216 205.386   5
  -4  -9   3 12161.6 517.447  11
  -4  -9   3 16826.1 543.815   5
  -4  -9   2 903.041 244.442  16
  -4  -9   2 632.423 259.905  14
  -4  -9   1 298.325 238.673  11
  -4  -9   1 359.061 228.084  16
  -4  -9   1 439.867 239.758  14
  -4  -9   1 396.631 229.006   5
  -4  -9   0 19208.1 641.463  11
  -4  -9   0 20332.6 655.443  16
  -4  -9   0 20751.2 648.435   5
  -4  -9  -1-203.015 221.430  11
  -4  -9  -1-152.982 200.714   5
  -4  -9  -1-258.200 228.915  16
  -4  -9  -2 3549.46 294.683  11
  -4  -9  -2 3804.71 278.167   5
  -4  -9  -2 3367.82 317.066  17
  -4  -9  -2 3593.26 291.077  16
  -4  -9  -2 3615.16 285.527  27
  -4  -9  -3 4858.03 316.869  11
  -4  -9  -3 4616.35 312.305  27
  -4  -9  -3 5277.16 314.718   5
  -4  -9  -3 4906.81 362.072  17
  -4  -9  -3 5027.38 314.941  16
  -4  -9  -4 282.013 267.498  32
  -4  -9  -4-50.1694 255.375  24
  -4  -9  -4 121.787 236.544  27
  -4  -9  -4 26.5987 324.867  25
  -4  -9  -4 205.411 217.517  11
  -4  -9  -4 369.769 216.475   5
  -4  -9  -4 69.6289 218.144  16
  -4  -9  -4-68.3655 274.469  17
  -4  -9  -5 9059.88 443.595  34
  -4  -9  -5 9714.32 433.436  32
  -4  -9  -5 9652.35 405.091  11
  -4  -9  -5 9052.72 455.632  24
  -4  -9  -5 9111.46 406.570  27
  -4  -9  -5 9120.85 478.429  25
  -4  -9  -5 8511.44 477.209  17
  -4  -9  -5 9841.22 427.286  16
  -4  -9  -5 8599.18 408.771   5
  -4  -9  -6 1333.39 303.606  34
  -4  -9  -6 1600.49 303.918  32
  -4  -9  -6 906.834 255.973  27
  -4  -9  -6 1233.88 312.234  24
  -4  -9  -6 1394.35 355.120  25
  -4  -9  -6 1428.66 234.135  11
  -4  -9  -6 1206.43 345.526  23
  -4  -9  -6 990.697 320.120  17
  -4  -9  -7 5829.00 422.902  34
  -4  -9  -7 6700.50 369.228  33
  -4  -9  -7 6559.98 407.147  32
  -4  -9  -7 7502.49 431.191  36
  -4  -9  -7 6886.31 373.928  27
  -4  -9  -7 5916.25 436.698  24
  -4  -9  -7 6953.02 462.017  25
  -4  -9  -7 6768.47 346.014  11
  -4  -9  -7 6666.24 462.576  23
  -4  -9  -7 5532.01 447.865  17
  -4  -9  -8 4947.71 339.799  27
  -4  -9  -8 4544.81 444.562  24
  -4  -9  -8 4916.55 447.723  25
  -4  -9  -8 5077.10 332.938  33
  -4  -9  -8 5353.90 390.421  32
  -4  -9  -8 4623.86 416.158  34
  -4  -9  -8 5940.65 410.609  36
  -4  -9  -8 5518.37 449.842  23
  -4  -9  -9 27668.1 835.967  27
  -4  -9  -9 29708.0 948.518  25
  -4  -9  -9 29955.0 862.921  33
  -4  -9  -9 28808.3 885.276  32
  -4  -9  -9 29688.2 914.861  38
  -4  -9  -9 24992.4 897.345  37
  -4  -9  -9 32968.7 901.747  36
  -4  -9  -9 26860.8 926.358  23
  -4  -9 -10 290.028 330.436  23
  -4  -9 -10 328.034 388.502  25
  -4 -10   6 47.0757 169.344  14
   4  10  -6 358.206 200.638  30
  -4 -10   5-84.1009 170.049  16
  -4 -10   5 350.203 195.473  14
  -4 -10   5 218.863 174.704   5
  -4 -10   4 1310.74 230.219  16
  -4 -10   4 1404.35 239.566  14
  -4 -10   4 1928.04 232.498   5
  -4 -10   3 301.128 217.695  11
  -4 -10   3-17.3489 213.625  16
  -4 -10   3 270.963 228.718  14
  -4 -10   3-52.3435 199.887   5
  -4 -10   2 1287.84 253.229  11
  -4 -10   2 1574.57 227.229   5
  -4 -10   1 1445.08 252.294  11
  -4 -10   1 1858.21 270.387  16
  -4 -10   1 2038.81 234.463   5
  -4 -10   0 7784.57 399.058  16
  -4 -10  -1 50513.7 1359.56  11
  -4 -10  -1 52631.6 1349.42   5
  -4 -10  -1 52492.0 1369.59  16
  -4 -10  -2 9461.21 421.645  27
  -4 -10  -2 9460.11 439.297  11
  -4 -10  -2 10481.0 434.930   5
  -4 -10  -2 10109.9 447.036  16
  -4 -10  -3 17951.8 605.610  27
  -4 -10  -3 17495.9 620.702  11
  -4 -10  -3 19501.2 633.229   5
  -4 -10  -3 17140.1 674.548  17
  -4 -10  -3 20547.9 653.549  16
  -4 -10  -4 20596.1 688.304  32
  -4 -10  -4 21894.7 706.589  11
  -4 -10  -4 22463.1 697.235  27
  -4 -10  -4 22997.9 755.772  25
  -4 -10  -4 22103.8 707.357   5
  -4 -10  -4 21537.7 773.346  17
  -4 -10  -5 597.732 258.286  27
  -4 -10  -5 607.765 366.520  25
  -4 -10  -5 670.940 238.165  11
  -4 -10  -5 62.4794 322.707  17
  -4 -10  -5 625.575 276.990  32
  -4 -10  -6 1296.23 307.896  32
  -4 -10  -6 1532.93 336.316  24
  -4 -10  -6 1576.13 274.646  27
  -4 -10  -6 1503.47 378.629  25
  -4 -10  -6 1011.89 326.675  34
  -4 -10  -6 1494.10 358.416  17
  -4 -10  -7 547.103 342.655  24
  -4 -10  -7 773.211 256.156  27
  -4 -10  -7 1162.48 383.662  25
  -4 -10  -7 459.145 206.237  11
  -4 -10  -7 698.108 300.874  32
  -4 -10  -7 690.219 253.713  33
  -4 -10  -7 911.031 341.283  36
  -4 -10  -8 923.583 264.605  27
  -4 -10  -8 1026.70 322.685  32
  -4 -10  -8 1076.81 249.835  33
  -4 -10  -8 1418.23 354.232  36
  -4 -10  -9 584.537 367.852  25
  -4 -10 -10 3699.32 278.139  27
  -4 -10 -10 4332.86 438.010  25
   4  11  -5 670.721 204.066  30
  -4 -11   4 67.5653 168.463  16
  -4 -11   4 55.7521 156.104   5
  -4 -11   3 2798.13 253.096  16
  -4 -11   3 2981.47 231.980   5
  -4 -11   2 922.402 229.684  11
  -4 -11   2 959.882 215.826  16
  -4 -11   2 1397.18 203.280   5
  -4 -11   1 41.7232 213.975  11
  -4 -11   1 35.7022 205.045  16
  -4 -11   1-52.9690 184.585   5
  -4 -11   0 22297.4 714.901  11
  -4 -11   0 23164.4 716.514  16
  -4 -11   0 23764.4 700.995   5
  -4 -11  -1 4906.73 306.612   5
  -4 -11  -1 4776.00 323.120  11
  -4 -11  -2 10357.6 422.479   5
  -4 -11  -2 9210.03 426.072  27
  -4 -11  -3 10361.8 430.484   5
  -4 -11  -3 9618.50 427.563  11
  -4 -11  -3 9617.01 437.353  27
  -4 -11  -4 1969.46 253.894   5
  -4 -11  -4 1841.74 258.212  11
  -4 -11  -4 2432.83 293.326  27
  -4 -11  -5 7228.34 360.359  11
  -4 -11  -5 7707.12 406.299  27
  -4 -11  -6-156.953 259.699  27
  -4 -11  -6-44.8918 201.177  11
  -4 -11  -6-479.683 355.245  36
  -4 -11  -7 5639.86 447.896  25
  -4 -11  -8 1793.74 240.562  33
  -4 -11  -8 1889.39 327.635  36
  -4 -11  -8 2010.42 392.620  25
  -4 -11  -8 1338.87 241.879  27
  -4 -11  -9 504.807 214.011  33
  -4 -11  -9 329.146 361.144  25
  -4 -11  -9 114.503 208.027  27
   4  12  -4 54.1433 170.587  30
   4  12  -3 480.242 230.780  30
  -4 -12   3 1003.04 183.697  16
  -4 -12   2 137.726 179.536  11
  -4 -12   2-79.3360 177.497  16
  -4 -12   2 137.421 155.283   5
  -4 -12   1-13.7490 197.908  11
  -4 -12   1 150.180 184.835  16
  -4 -12   1 158.392 169.622   5
  -4 -12   0 656.439 211.790  11
  -4 -12   0 1163.83 221.305  16
  -4 -12   0 886.517 197.103   5
  -4 -12  -1 225.696 205.366  11
  -4 -12  -1 304.302 207.854  16
  -4 -12  -1 276.339 186.834   5
  -4 -12  -2 511.387 211.676  11
  -4 -12  -2 371.960 198.645   5
  -4 -12  -2 282.444 220.046  16
  -4 -12  -3 915.597 242.292  16
  -4 -12  -3 705.960 236.943  27
  -4 -12  -3 716.432 217.568  11
  -4 -12  -4 337.189 234.246  27
  -4 -12  -4-103.350 200.647  11
  -4 -12  -5 768.138 231.534  27
  -4 -12  -5 990.763 214.427  11
  -4 -12  -6 1538.53 239.567  33
  -4 -12  -6 954.207 375.911  25
  -4 -12  -6 1156.36 239.447  27
  -4 -12  -6 775.640 206.353  11
  -4 -12  -7 535.439 358.926  25
  -4 -12  -7 540.927 221.448  27
  -4 -12  -7 771.082 291.797  36
  -4 -12  -7 400.600 197.595  33
  -4 -12  -8 3041.32 264.730  27
  -4 -12  -8 3583.27 263.563  33
  -4 -12  -9 2130.28 229.055  27
  -4 -12  -9 2977.54 246.101  33
  -4 -13   1 277.876 171.848  16
  -4 -13   0-194.412 184.652  16
  -4 -13   0 106.032 164.101  11
  -4 -13  -1-41.1000 185.310  16
  -4 -13  -1 166.864 169.843  11
  -4 -13  -2 442.120 205.109  16
  -4 -13  -2 492.310 180.251  11
  -4 -13  -3 924.581 193.228  11
  -4 -13  -3 926.743 210.907  27
  -4 -13  -4 165.850 170.627  11
  -4 -13  -4 249.984 200.861  27
  -4 -13  -5-14.8523 166.040  11
  -4 -13  -5-264.119 192.343  27
  -4 -13  -5-113.298 187.503  33
  -4 -13  -6 2575.82 235.288  27
  -4 -13  -6 2683.11 235.859  33
  -4 -13  -7 334.586 184.555  27
  -4 -13  -7 227.107 168.644  33
  -4 -13  -8 38.6158 167.623  27
  -4 -13  -8 113.000 165.734  33
  -4 -14  -4 87.3392 147.190  33
  -4 -14  -5 353.208 139.155  33
   5  -9  -3 549.093 236.782   8
   5  -9  -2 446.147 249.159   8
  -5   9   1 583.197 258.236  12
   5  -9  -1 987.527 256.302   8
   5  -9  -1 674.807 255.098   7
  -5   9   0 66.3507 256.312  12
   5  -9   0 90.9279 257.447   8
   5  -9   0 57.2543 260.922   7
   5  -9   1 80.5552 218.798  27
  -5   9  -1 90.5291 247.373  12
   5  -9   1 123.532 256.794   8
  -5   9  -2 1166.65 253.569  12
   5  -9   2 1026.40 210.971  28
   5  -9   2 491.258 230.093  27
  -5   9  -2 1196.39 273.730   4
   5  -9   2 573.958 214.595  21
  -5   9  -3 886.176 263.920   4
   5  -9   3 978.455 207.052  28
   5  -9   3 742.074 223.739  27
   5  -9   4 888.730 199.640  28
   5  -9   4-40.3300 216.003  27
   5  -9   5-184.162 175.227  28
   5  -9   5 9.29608 185.358  27
   5  -8  -6 195.951 225.232  39
   5  -8  -4 251.856 263.177   8
  -5   8   3 1588.96 273.964  12
   5  -8  -3 1931.42 297.879   8
  -5   8   2 8239.52 413.414  12
   5  -8  -2 8521.65 417.071   8
  -5   8   1-176.169 280.571  12
   5  -8  -1-358.500 292.061   8
   5  -8   0 5966.47 325.119  28
   5  -8   0 5153.85 358.130  27
  -5   8   0 5652.74 374.816  12
   5  -8   0 5240.94 340.099  21
   5  -8   0 5981.48 383.490   8
   5  -8   1 1852.34 316.200   8
  -5   8  -1 1724.70 294.034  12
   5  -8   1 1826.38 254.588  28
   5  -8   1 1547.27 277.731  27
   5  -8   2 1401.61 312.169   8
  -5   8  -2 1004.26 274.260  12
   5  -8   2 692.464 236.453  28
   5  -8   3 1005.19 297.336   8
   5  -8   3 1231.85 243.488  28
  -5   8  -3 951.132 274.544  12
   5  -8   4 1033.40 242.657  28
  -5   8  -4 1870.38 271.694  12
   5  -8   4 1214.78 229.477   2
  -5   8  -4 939.078 277.816   4
  -5   8  -5 8355.37 426.557   4
   5  -8   5 9557.00 382.045   2
   5  -8   5 8715.65 387.694  28
   5  -8   6 170.437 211.545   2
  -5   8  -6 528.373 243.841   4
   5  -8   6 582.194 204.445  28
   5  -8   7 1200.15 206.563  28
   5  -7  -7 109.450 260.330  23
   5  -7  -6-231.996 285.957  23
   5  -7  -5 80.4902 278.602   8
   5  -7  -4-167.159 299.594   8
  -5   7   4 464.278 256.039  12
   5  -7  -3 8232.52 435.705   8
  -5   7   3 8537.69 416.743  12
   5  -7  -2 1185.96 323.567   8
  -5   7   2 1382.87 301.517  12
  -5   7   1 2630.52 319.229  12
   5  -7  -1 2120.99 288.746  21
   5  -7   0 282.172 310.093   8
   5  -7   1 1300.98 322.475   8
   5  -7   1 1309.41 281.986  28
   5  -7   2 7089.14 401.724  28
   5  -7   2 7747.55 434.179   8
   5  -7   2 7422.13 361.182   2
  -5   7  -3 1705.95 301.370  12
   5  -7   3 2103.00 333.968   8
   5  -7   3 1884.22 259.322   2
   5  -7   3 1626.71 297.999  28
   5  -7   4 2183.32 258.599   2
  -5   7  -4 2037.48 296.803  12
   5  -7   5 1498.88 258.349  28
   5  -7   5 1343.61 256.616   2
  -5   7  -5 1768.14 291.105  12
   5  -7   6 532.816 233.474   2
  -5   7  -6 695.929 270.857   4
   5  -7   6 752.375 237.110  28
   5  -7   7 1394.91 250.006   2
  -5   7  -7 1401.73 285.902   4
   5  -7   7 1316.41 241.107  28
   5  -7   8 722.738 222.649   2
  -5   7  -8 12.3300 246.908   4
   5  -7   8 506.667 215.206  28
   5  -7   9-7.30126 165.756  28
  -5   7  -9 156.482 178.749  31
   5  -6  -8 106.061 263.626  23
   5  -6  -7 281.473 287.734  23
   5  -6  -6 484.132 309.175  23
   5  -6  -5 3378.01 366.013  23
   5  -6  -5 3472.90 338.999   8
  -5   6   5 3742.32 301.519  12
   5  -6  -4-90.7257 301.419  23
   5  -6  -4-249.455 306.826   8
  -5   6   4 26.0610 270.936  12
   5  -6  -3 15403.4 589.736   8
  -5   6   2 6655.19 395.823  12
   5  -6  -1 3253.94 325.585  21
  -5   6   1 3681.77 341.697  12
  -5   6   0 8164.59 423.380  12
   5  -6   1 1489.63 238.380   2
  -5   6  -1 1236.47 316.904  12
  -5   6  -2 7076.70 413.772  12
   5  -6   3 13627.4 540.317  28
  -5   6  -3 14546.7 561.840  12
   5  -6   4 39547.5 1084.26  28
   5  -6   4 37537.4 1038.08   2
  -5   6  -4 39920.8 1097.49  12
   5  -6   5 8654.36 440.116  28
   5  -6   5 8377.92 397.914   2
   5  -6   6 3681.82 306.678   2
  -5   6  -6 3973.61 344.003  12
  -5   6  -7 3712.68 343.024   4
   5  -6   7 2967.20 300.637   2
   5  -6   7 3855.52 322.764  28
   5  -6   8 363.061 236.112   2
  -5   6  -8 616.668 266.652   4
   5  -6   8 740.081 244.446  28
   5  -6   9 424.775 230.750   2
  -5   6  -9 511.204 261.141   4
   5  -6   9 442.420 226.987  28
  -5   6 -10-268.044 188.554  31
   5  -5  -9 986.016 267.311  23
   5  -5  -8 794.212 287.212  23
   5  -5  -7 1764.56 329.490  23
   5  -5  -6 12467.2 551.474  23
  -5   5   6 12534.2 469.659  12
  -5   5   5 2061.97 317.578  12
   5  -5  -5 2994.50 327.418   8
   5  -5  -4 8373.41 464.440  23
  -5   5   4 9288.25 458.606  12
   5  -5  -4 8425.64 451.673   8
   5  -5  -3 24365.5 766.047  21
   5  -5  -3 26538.4 804.436  23
  -5   5   3 26480.5 797.626  12
   5  -5  -2 12602.4 502.115  23
   5  -5  -2 12277.2 487.998  21
   5  -5  -2 11999.6 530.864   8
  -5   5   2 11595.4 498.250  12
  -5   5   1 998.702 293.470  12
   5  -5  -1 701.483 269.338  21
   5  -5   0 15976.7 530.834   2
  -5   5   0 17440.2 583.324  12
   5  -5   1 3196.01 263.417   2
  -5   5  -1 2968.60 316.153  12
   5  -5   2 390.585 218.612   2
  -5   5  -2 582.492 284.712  12
   5  -5   3 646.761 230.654   2
  -5   5  -3 434.768 294.665  12
   5  -5   4 183.979 258.052  28
   5  -5   4 175.659 222.887   2
  -5   5  -4 115.687 301.672  12
   5  -5   5 65.8146 274.358  28
   5  -5   5 177.650 244.630   2
  -5   5  -5 149.431 311.122  12
  -5   5  -6-300.237 321.281  12
   5  -5   6 132.862 278.747  28
  -5   5  -7 3199.44 341.351   4
   5  -5   7 3709.44 301.299   2
   5  -5   7 4025.27 369.162  28
   5  -5   8 1176.96 270.449   2
  -5   5  -8 1188.26 296.905   4
   5  -5   8 944.997 276.818  28
   5  -5   9 627.561 260.953  28
   5  -5   9 335.051 251.132   2
  -5   5  -9 548.411 272.228   4
  -5   5 -10-139.681 222.077  31
   5  -5  10 155.760 213.497  28
  -5   5 -10-137.801 182.814  22
   5  -5  10 217.333 237.950   2
  -5   5 -10-182.977 275.802  10
  -5   5 -11 502.878 183.430  31
   5  -4  -9-20.1263 307.972  26
   5  -4  -9-212.421 284.707  23
   5  -4  -8 2555.59 364.883  26
   5  -4  -8 1573.40 327.230  23
   5  -4  -8 2033.44 318.017   1
   5  -4  -7 7628.51 464.190  26
   5  -4  -7 6428.22 432.278  23
  -5   4   7 6620.68 377.492  12
   5  -4  -7 7379.82 418.898   1
  -5   4   6 12068.1 511.911  12
   5  -4  -6 12817.8 529.309   1
   5  -4  -5-11.3945 385.538  26
   5  -4  -5 142.622 316.388  23
   5  -4  -5 299.024 342.780   1
  -5   4   5-67.1467 319.852  12
   5  -4  -4 1589.87 315.624  23
   5  -4  -4 1269.66 338.959   8
  -5   4   4 1703.04 332.131  12
   5  -4  -3 1017.68 264.929  21
   5  -4  -3 1168.70 333.790   8
  -5   4   3 1254.39 324.867  12
   5  -4  -2 4754.21 323.510  21
   5  -4  -2 4220.02 296.805   6
  -5   4   2 4882.66 364.977  12
   5  -4  -1 5981.05 332.091   6
   5  -4  -1 7190.56 368.578  21
   5  -4  -1 6123.12 322.100   2
  -5   4   1 6702.97 378.550  12
   5  -4   0 5204.35 290.961   2
  -5   4   0 5225.32 339.436  12
   5  -4   1 357.451 215.994   6
   5  -4   1 309.109 211.849   2
  -5   4  -1 200.066 257.901  12
   5  -4   2 7319.78 369.320   6
   5  -4   2 8397.06 361.690   2
  -5   4  -2 8284.50 391.524  12
   5  -4   3-59.2505 211.939   2
  -5   4  -3 419.464 271.520  12
   5  -4   4 7009.03 347.275   2
  -5   4  -4 7168.10 394.971  12
  -5   4  -5 13509.7 532.371  12
   5  -4   5 12472.3 514.032  28
   5  -4   5 12729.0 476.075   2
   5  -4   6 270.396 282.822  28
   5  -4   6 22.5811 246.695   2
  -5   4  -6 114.038 313.619  12
   5  -4   7 3003.20 342.776  28
  -5   4  -7 2537.88 359.673  12
  -5   4  -8 3292.67 345.933   4
   5  -4   8 3351.70 314.778   2
   5  -4   8 3310.50 360.314  28
   5  -4   9 1067.46 287.644  28
  -5   4  -9 1404.05 258.462  22
   5  -4   9 935.017 268.348   2
  -5   4  -9 975.893 285.512   4
   5  -4  10-82.9253 243.413  28
  -5   4 -10 290.289 252.648  31
  -5   4 -10-154.506 215.675  22
   5  -4  10-52.8044 255.027   2
  -5   4 -10 39.6567 321.280  10
  -5   4 -11 251.050 262.526  10
  -5   4 -11 204.902 184.588  22
  -5   4 -11 153.029 227.035  31
   5  -3  -9 308.974 293.200  23
   5  -3  -9 601.923 280.964   1
   5  -3  -9 665.056 325.468  26
  -5   3   8 699.729 298.793  12
   5  -3  -8 816.261 322.084  23
   5  -3  -8 1656.59 339.644   1
   5  -3  -8 1232.35 360.359  26
  -5   3   7 1866.45 332.656  12
   5  -3  -7 2255.61 364.032   1
  -5   3   7 1957.99 288.852   3
   5  -3  -7 2058.67 348.568  23
   5  -3  -6 1820.55 376.383   1
  -5   3   6 2129.94 291.924   3
   5  -3  -6 2230.48 362.037  23
  -5   3   5 102209. 2388.57   3
   5  -3  -5 101231. 2400.00  23
   5  -3  -4 27243.2 799.236  30
   5  -3  -4 24522.6 781.065   8
   5  -3  -4 25739.2 804.648   1
  -5   3   4 28226.9 816.179   3
   5  -3  -3 37484.5 1013.96   6
  -5   3   3 38712.7 1069.36  12
   5  -3  -3 39441.2 1060.59  30
   5  -3  -3 38450.5 1042.10  21
  -5   3   3 39673.9 1062.99   3
   5  -3  -2 14647.9 498.473   6
  -5   3   2 15983.9 555.216  12
   5  -3  -2 14173.4 531.906  30
   5  -3  -2 15625.7 529.877  21
  -5   3   2 14564.8 535.623   3
  -5   3   1 180.870 263.740  12
   5  -3  -1 81.3434 217.538  30
   5  -3  -1 318.777 234.357  21
   5  -3  -1-32.4425 198.967   6
   5  -3   0 354.373 198.470   6
   5  -3   0 687.117 223.760  30
  -5   3   0 440.030 260.539  12
   5  -3   1 1434.48 214.024   6
  -5   3  -1 1737.51 263.866  12
   5  -3   2 3708.83 265.509   6
   5  -3   2 4030.09 260.185   2
  -5   3  -2 3990.70 300.324  12
   5  -3   3 464.010 203.412   6
   5  -3   3 531.412 212.528   2
  -5   3  -3 590.390 252.846  12
   5  -3   4 17217.2 552.285   2
  -5   3  -4 18752.9 590.276  12
   5  -3   5 16811.4 546.008   2
  -5   3  -5 17168.1 581.824  12
  -5   3  -6 44866.7 1197.04  12
   5  -3   6 44306.5 1169.05   2
   5  -3   6 46136.7 1210.00  28
  -5   3  -7 9689.28 469.337  12
   5  -3   7 9280.07 428.556   2
   5  -3   7 9697.65 459.136  28
   5  -3   8 26838.8 834.080  28
   5  -3   9 175.690 305.520  28
   5  -3   9 364.000 266.665   2
  -5   3  -9 324.321 287.291   4
  -5   3 -10 374.100 270.875  31
  -5   3 -10 765.285 237.754  22
   5  -3  10 488.026 275.581   2
  -5   3 -10 529.013 334.914  10
  -5   3 -11 2339.89 293.809  31
  -5   3 -11 2096.11 252.624  22
   5  -3  11 2360.18 295.273   2
  -5   3 -12 1019.49 189.454  22
  -5   3 -12 489.082 212.983  31
   5  -2 -10 53.3615 261.270  26
   5  -2  -9 4130.74 342.471   1
   5  -2  -9 4708.09 381.877  26
   5  -2  -9 4128.93 370.899  23
   5  -2  -8 329.766 361.362  26
   5  -2  -8 432.074 331.553   1
  -5   2   8 624.484 300.430   3
   5  -2  -8 93.5175 321.481  23
  -5   2   7 2123.99 296.293   3
   5  -2  -7 1873.24 366.585   1
   5  -2  -6 31945.4 958.857  23
  -5   2   5 65945.8 1660.60   3
   5  -2  -4 4897.29 298.950   6
  -5   2   4 4509.64 328.435   3
   5  -2  -4 4467.33 320.111  30
   5  -2  -3 28818.8 795.189   6
   5  -2  -3 28830.7 823.492  21
  -5   2   3 28408.1 824.983   3
   5  -2  -3 28542.5 821.592  30
   5  -2  -2 5137.29 293.478   6
   5  -2  -2 6012.00 327.696  21
  -5   2   2 5299.40 325.022   3
   5  -2  -2 5521.02 318.979  30
   5  -2  -1 7638.21 330.921   6
   5  -2  -1 6878.59 343.926  30
   5  -2  -1 7765.95 358.769  21
  -5   2   1 7700.32 360.141   3
  -5   2   0 25754.5 713.518  12
   5  -2   0 24322.7 708.531  30
   5  -2   0 24179.0 686.714   6
  -5   2   0 24754.3 703.772   3
   5  -2   1 6923.66 305.121   6
  -5   2  -1 7308.80 346.862  12
   5  -2   1 6671.24 327.270  30
   5  -2   2 480.506 178.999   6
  -5   2  -2 617.666 235.946  12
   5  -2   2 516.172 201.668  30
  -5   2  -3 141.773 227.692  12
   5  -2   3 247.747 193.118   2
   5  -2   3 99.1896 180.464   6
  -5   2  -4 471.130 248.904  12
   5  -2   4 366.109 200.087   2
   5  -2   4 727.520 202.346   6
   5  -2   5 1107.57 216.963   2
  -5   2  -5 1265.57 272.419  12
   5  -2   6 142.433 220.063   2
  -5   2  -6 169.174 289.754  12
   5  -2   7 8652.87 431.436  28
   5  -2   7 9060.88 401.524   2
  -5   2  -7 8525.57 438.734  12
   5  -2   8 19333.9 673.284  28
  -5   2  -8 20008.6 659.631  22
   5  -2   8 21493.0 677.207   2
  -5   2  -9 31850.4 924.394  22
  -5   2 -10 367.809 301.686  31
   5  -2  10 575.660 276.772   2
  -5   2 -10 773.667 341.865  10
  -5   2 -11 2042.72 332.984  10
  -5   2 -11 1501.38 289.071  31
  -5   2 -11 1511.22 249.117  22
  -5   2 -12-61.9513 276.017  10
  -5   2 -12-98.9463 194.138  22
  -5   2 -12-22.1997 213.223  31
  -5   2 -13 266.502 157.606  22
   5  -1 -10 47.2445 257.741  26
   5  -1  -9 1565.42 332.034  26
   5  -1  -9 1129.68 315.165   1
  -5   1   9 516.292 296.355   3
   5  -1  -9 1246.72 313.981  23
   5  -1  -8 933.285 348.198   1
  -5   1   8 730.494 289.137   3
   5  -1  -8 722.716 327.045  23
  -5   1   7 974.523 274.734   3
   5  -1  -6 6775.04 432.805  23
  -5   1   5 16744.1 584.373   3
   5  -1  -5 16916.1 579.907  30
   5  -1  -4 574.092 222.080   6
  -5   1   4 512.900 242.463   3
   5  -1  -4 276.437 230.519  30
   5  -1  -3 76272.5 1814.80   6
  -5   1   3 75659.1 1830.50   3
   5  -1  -3 73059.0 1826.96  30
   5  -1  -2 18189.0 557.384   6
   5  -1  -2 18874.6 581.332  21
  -5   1   2 18512.6 570.879   3
   5  -1  -2 17336.4 564.290  30
   5  -1  -1 34876.5 926.555   6
   5  -1  -1 37464.3 952.999  21
  -5   1   1 37073.9 944.637   3
   5  -1  -1 33982.8 935.497  30
   5  -1   0 102988. 2465.99   6
   5  -1   0 99190.3 2471.93  30
   5  -1   0 109005. 2485.22  21
  -5   1   0 113507. 2490.97   3
   5  -1   1 25581.0 713.403  30
   5  -1   1 25784.3 700.394   6
  -5   1  -1 24878.5 710.217   3
  -5   1  -1 27343.3 721.294  12
   5  -1   2 5786.14 273.184   6
   5  -1   2 5268.05 294.096  30
   5  -1   3 18877.3 561.900   6
   5  -1   3 17932.1 588.182  30
  -5   1  -4 5608.38 299.163  12
   5  -1   4 5053.20 276.706   2
   5  -1   4 5016.46 267.318   6
  -5   1  -5 9914.93 401.379  12
  -5   1  -5 9942.87 355.777   9
   5  -1   5 10020.3 381.326   2
   5  -1   5 9114.58 376.197   6
  -5   1  -6 46108.0 1149.01  12
  -5   1  -6 45860.5 1131.52   9
   5  -1   6 42380.4 1130.54   2
  -5   1  -7 1255.38 298.289  12
  -5   1  -7 1332.06 227.287  22
   5  -1   7 1040.86 237.546   2
   5  -1   7 889.192 275.998  28
   5  -1   8 4663.25 353.607  28
  -5   1  -8 5097.48 326.125  22
   5  -1   8 5033.73 331.810   2
  -5   1  -9-295.701 246.713  22
   5  -1   9 93.5291 268.085   2
  -5   1 -10 7049.66 448.897  31
  -5   1 -10 6457.86 388.944  22
  -5   1 -11 1293.09 325.436  10
  -5   1 -11 925.271 245.128  22
  -5   1 -12 1146.73 299.364  10
  -5   1 -12 521.870 241.408  31
  -5   1 -12 829.488 220.153  22
  -5   1 -13 490.753 177.643  22
  -5   1 -13 473.887 254.111  10
   5   0 -10 267.856 269.681  26
   5   0  -9 201.465 295.043  18
   5   0  -9-20.2519 309.520   1
  -5   0   9 332.138 272.701   3
   5   0  -9 234.499 322.137  26
   5   0  -8 2941.49 338.913  18
   5   0  -8 2629.92 346.712  23
  -5   0   8 2383.11 307.044   3
   5   0  -7 3212.39 343.560  18
   5   0  -7 2563.69 293.974  20
   5   0  -7 3049.41 368.773  23
  -5   0   7 2657.58 297.575   3
   5   0  -6-119.299 317.734  18
  -5   0   6-129.954 266.749   3
   5   0  -5 99459.8 2397.93  30
  -5   0   5 98726.6 2399.42   3
   5   0  -5 99584.6 2379.15   6
   5   0  -4 10084.3 446.863  30
  -5   0   4 10074.8 425.797   3
   5   0  -4 9638.27 413.207   6
   5   0  -3 12673.0 468.595  30
  -5   0   3 11797.0 449.731   3
   5   0  -3 12426.7 450.922   6
   5   0  -2 2181.93 252.997  30
   5   0  -2 2159.89 242.937  21
  -5   0   2 2258.08 229.674   3
   5   0  -2 2309.95 239.244   6
   5   0  -1 665.796 194.357  30
   5   0  -1 745.196 195.333   6
  -5   0   1 398.530 182.567   3
   5   0  -1 592.972 205.285  21
   5   0   0 667.564 180.157   6
  -5   0   0 557.848 184.012   3
   5   0   0 583.642 204.600  21
   5   0   1 19610.9 568.382   6
  -5   0  -1 21044.7 589.013   3
   5   0   2 18195.5 521.604   6
  -5   0  -2 17998.8 527.314   3
   5   0   3 27316.4 722.931   6
   5   0   4 36983.3 940.096   6
  -5   0  -5 3658.74 270.522  12
  -5   0  -5 3572.05 232.620   9
   5   0   5 3452.56 237.346   6
   5   0   5 3688.53 248.239   2
  -5   0  -6 2730.46 251.345  35
  -5   0  -6 2549.49 225.392  22
   5   0   6 2292.31 236.177   2
  -5   0  -6 2434.44 224.679   9
   5   0   7 9123.12 395.196  28
  -5   0  -7 8621.96 362.760  22
   5   0   7 8143.95 357.982   2
  -5   0  -7 7996.39 367.664   9
  -5   0  -8 1965.51 248.452  22
   5   0   8 2336.68 271.712   2
  -5   0  -8 1425.14 260.672   9
  -5   0  -9 791.148 283.065  31
  -5   0  -9 1060.04 248.222  22
   5   0   9 645.449 269.303   2
  -5   0 -10 933.753 322.120  13
  -5   0 -10 959.773 301.823  31
  -5   0 -10 1090.28 260.768  22
  -5   0 -11 721.202 310.069  31
  -5   0 -11 1142.46 335.845  10
  -5   0 -12 153.168 219.232  22
  -5   0 -12 384.502 293.378  10
  -5   0 -13 530.089 193.126  22
  -5   0 -13 381.029 264.467  10
  -5   0 -14 641.118 148.128  22
   5   1 -10 1108.52 278.918  26
   5   1  -9 465.304 281.327  18
  -5  -1   9 441.668 248.508   3
  -5  -1   8 3078.98 308.377   3
   5   1  -8 3557.69 336.248  18
   5   1  -8 3660.00 289.397  20
   5   1  -7 1365.67 334.988  23
  -5  -1   7 1141.84 267.885   3
   5   1  -6 515.005 254.173  30
  -5  -1   6 191.795 279.819   3
   5   1  -5 38777.9 1063.53  30
  -5  -1   5 38469.3 1072.89   3
   5   1  -4 12848.3 487.772  30
  -5  -1   4 13430.7 497.224   3
   5   1  -3 796.447 219.463  30
  -5  -1   3 546.160 218.167   3
   5   1  -2 159.309 193.870  30
  -5  -1   2 246.589 190.648   3
   5   1  -1 83490.5 1986.67  21
   5   1  -1 81807.7 1992.03  30
  -5  -1   1 85679.1 1978.49   3
   5   1   0 17830.3 529.688  21
  -5  -1   0 17605.6 512.867   3
   5   1   1 169792. 4032.05  21
   5   1   1 175298. 4035.37   6
  -5  -1  -1 177246. 4026.02   3
  -5  -1  -2 60159.6 1428.93   3
   5   1   2 58637.4 1436.66  30
   5   1   2 60586.2 1434.76   6
   5   1   3 4413.68 241.602  30
   5   1   3 4460.89 238.726   6
  -5  -1  -3 4184.66 257.743  12
   5   1   4 3465.97 237.121  30
   5   1   4 3404.72 221.834   6
  -5  -1  -4 3259.78 234.104  12
  -5  -1  -5 16464.6 501.581   9
  -5  -1  -5 16786.0 476.132  22
   5   1   5 16868.4 493.984   6
  -5  -1  -6 22147.6 655.396  35
  -5  -1  -6 21232.2 632.263   9
   5   1   6 23903.3 642.837   2
  -5  -1  -6 23662.2 632.006  22
   5   1   6 22568.2 633.159   6
   5   1   7 4337.59 274.595   2
  -5  -1  -7 4214.84 282.827   9
  -5  -1  -7 4812.30 269.473  22
  -5  -1  -7 4629.18 288.222  35
  -5  -1  -8 583.120 238.727   9
   5   1   8 161.537 227.786   2
  -5  -1  -8-34.0223 241.885  31
  -5  -1  -8 218.984 207.214  22
  -5  -1  -9 1434.93 363.967  10
  -5  -1  -9 1283.37 285.087  31
  -5  -1  -9 1681.10 252.660  22
  -5  -1 -10 2169.04 353.132  13
  -5  -1 -10 3392.59 398.742  10
  -5  -1 -10 2677.51 333.119  31
  -5  -1 -10 3112.61 297.906  22
  -5  -1 -11 8739.72 469.076  10
  -5  -1 -11 8198.01 468.204  31
  -5  -1 -11 8726.84 429.436  22
  -5  -1 -12 2580.24 335.765  10
  -5  -1 -12 1962.97 263.455  22
  -5  -1 -13 4.89492 278.089  10
  -5  -1 -13 374.190 204.352  22
  -5  -1 -14 790.640 168.721  22
  -5  -1 -14 490.712 190.338  29
   5   2  -9 293.337 261.659  18
  -5  -2   9-73.2126 223.563   3
  -5  -2   8 553.676 249.088   3
   5   2  -8 328.697 282.030  18
   5   2  -8 490.337 233.568  20
   5   2  -7 1095.52 260.433  20
  -5  -2   7 1409.23 273.597   3
  -5  -2   6-191.781 279.913   3
   5   2  -6 312.410 254.614  30
  -5  -2   5 3368.12 323.012   3
   5   2  -5 3542.09 307.937  30
  -5  -2   4 9003.05 411.327   3
   5   2  -4 8663.43 411.233  30
  -5  -2   4 9394.93 424.722  14
  -5  -2   3 702.972 222.690   3
   5   2  -3 745.845 227.462  30
  -5  -2   3 811.641 239.086  14
  -5  -2   2 2266.09 223.179   3
   5   2  -2 2097.67 232.870  30
   5   2  -1 16880.4 535.054  30
  -5  -2   1 18065.8 522.054   3
   5   2   0 104651. 2470.39  21
  -5  -2   0 107860. 2462.69   3
   5   2   1 347410. 7630.32  30
   5   2   1 340895. 7618.28  21
  -5  -2  -1 326076. 7586.48   5
  -5  -2  -1 348979. 7609.83   3
  -5  -2  -2 11442.4 355.351   3
  -5  -2  -2 10093.2 316.803  31
   5   2   2 11639.9 372.136  30
  -5  -2  -2 9744.99 313.191   5
   5   2   2 11929.3 373.899   6
   5   2   3 31358.9 762.372  30
   5   2   3 30953.4 757.695   6
   5   2   4 2466.27 203.886  30
   5   2   4 2523.58 204.584   6
  -5  -2  -5 88170.5 2151.84  17
   5   2   5 92867.2 2159.31  30
  -5  -2  -5 89811.0 2163.03   9
  -5  -2  -5 94938.9 2139.46  22
   5   2   5 95932.3 2149.63   6
  -5  -2  -6 9353.70 376.278  35
  -5  -2  -6 9402.39 374.313  31
   5   2   6 10411.6 359.523   2
  -5  -2  -6 9103.30 351.454   9
  -5  -2  -6 9899.85 347.213  22
  -5  -2  -6 8810.78 340.078  17
  -5  -2  -7 272.906 227.830  32
  -5  -2  -7 237.943 210.946  31
   5   2   7 176.893 200.833   2
  -5  -2  -7 252.670 202.915   9
  -5  -2  -7 182.883 185.962  22
  -5  -2  -7 176.802 208.617  35
  -5  -2  -8 1179.27 218.743  22
  -5  -2  -8 1371.26 255.950  31
  -5  -2  -8 1139.69 252.079   9
  -5  -2  -8 1295.33 324.470  10
  -5  -2  -9 7326.77 408.734  31
  -5  -2  -9 7275.08 362.499  22
  -5  -2  -9 7391.05 427.421  13
  -5  -2  -9 5542.27 384.691   9
  -5  -2  -9 9087.25 467.097  10
  -5  -2 -10 55.8814 321.203  13
  -5  -2 -10-63.7468 346.038  10
  -5  -2 -10 139.753 267.422  31
  -5  -2 -10 429.566 233.819  22
  -5  -2 -11-160.046 301.299  10
  -5  -2 -11-165.501 325.626  13
  -5  -2 -11 33.5155 245.618  22
  -5  -2 -12 4389.38 367.441  10
  -5  -2 -12 3591.68 308.475  22
  -5  -2 -13 535.993 207.668  22
  -5  -2 -14 1075.15 181.815  22
  -5  -2 -14 645.126 211.932  29
   5   3  -9 570.865 251.458  18
  -5  -3   9 335.336 210.377   3
  -5  -3   8 108.497 223.165   3
   5   3  -8 97.3376 265.710  18
   5   3  -8-73.0350 230.717  20
   5   3  -7 508.733 245.365  20
  -5  -3   7 659.195 245.770   3
  -5  -3   6 901.754 299.385  14
   5   3  -6 841.646 282.672  20
   5   3  -6 908.799 266.275  30
   5   3  -5 565.084 256.987  30
  -5  -3   5 548.922 270.321  14
  -5  -3   5 502.238 256.462   3
   5   3  -4 3155.03 295.997  30
  -5  -3   4 3083.32 302.067  14
  -5  -3   4 2598.27 279.894   3
   5   3  -3 100996. 2363.61  30
  -5  -3   3 96745.7 2334.63  14
  -5  -3   3 95558.4 2317.76   3
   5   3  -2 230.221 215.435  30
  -5  -3   2 76.2298 209.634  14
  -5  -3   2 330.261 201.513   3
   5   3  -1 1838.98 225.546  30
  -5  -3   1 1784.02 220.284  14
  -5  -3   1 1911.47 212.321   3
  -5  -3   0 27026.2 725.161  14
  -5  -3   0 27007.6 712.857   3
  -5  -3  -1 830.773 174.874   3
   5   3   1 960.503 190.600  30
  -5  -3  -1 858.634 154.341   5
   5   3   2 189.024 169.380  30
  -5  -3  -3 3716.66 201.680  31
   5   3   3 3231.17 222.728  30
   5   3   3 3342.75 223.166  21
   5   3   3 3423.18 230.785   6
  -5  -3  -3 3099.24 183.875  33
   5   3   4 399.994 166.200  30
  -5  -3  -4 667.071 175.360  31
  -5  -3  -4 261.426 152.512  33
  -5  -3  -4 584.919 148.307  22
   5   3   4 559.780 182.138  21
  -5  -3  -4 398.640 146.527   5
   5   3   4 659.370 169.903   6
   5   3   5 10277.9 335.812   6
  -5  -3  -5 10527.6 345.117  33
  -5  -3  -5 10621.1 372.085  38
  -5  -3  -5 8891.75 350.333   9
  -5  -3  -5 9499.59 359.986  31
  -5  -3  -5 9519.03 328.776  22
  -5  -3  -5 9152.86 345.716  17
  -5  -3  -6 4904.00 290.314  35
  -5  -3  -6 5377.48 300.626  38
  -5  -3  -6 4654.57 261.022   9
  -5  -3  -6 5971.96 296.254  31
  -5  -3  -6 5760.00 266.789  22
  -5  -3  -6 5271.41 272.116  17
  -5  -3  -7 18076.3 592.326  35
  -5  -3  -7 19101.1 583.610  32
  -5  -3  -7 20223.0 597.333  36
  -5  -3  -7 19181.9 608.548  31
  -5  -3  -7 20471.8 580.693  22
  -5  -3  -7 19004.8 591.878  17
  -5  -3  -7 17911.6 580.631   9
  -5  -3  -7 21191.7 624.264  10
  -5  -3  -8 1425.73 275.013  32
  -5  -3  -8 1349.49 249.303  31
  -5  -3  -8 1692.75 319.684  10
  -5  -3  -8 1394.07 255.917   9
  -5  -3  -8 2176.58 238.595  22
  -5  -3  -8 1466.86 283.298  19
  -5  -3  -8 1598.55 260.122  17
  -5  -3  -9 38.8399 252.561  24
  -5  -3  -9-62.7127 327.803  13
  -5  -3  -9 199.811 319.760  10
  -5  -3  -9-126.805 247.569   9
  -5  -3  -9 202.932 218.167  22
  -5  -3  -9 146.761 282.177  19
  -5  -3  -9-14.8297 268.522  32
  -5  -3  -9 281.075 246.743  31
  -5  -3 -10 1572.74 344.909  13
  -5  -3 -10 2102.71 358.649  10
  -5  -3 -10 1672.07 258.841  22
  -5  -3 -10 1446.96 303.958  19
  -5  -3 -10 1161.79 294.824  34
  -5  -3 -10 1554.97 319.103  24
  -5  -3 -11-17.1122 323.738  13
  -5  -3 -11 26.7307 246.262  22
  -5  -3 -12 650.072 305.078  10
  -5  -3 -12 923.835 310.964  13
  -5  -3 -12 603.789 235.767  22
  -5  -3 -13 152.601 202.115  22
  -5  -3 -13 225.688 239.429  29
  -5  -3 -14 129.065 169.539  22
  -5  -3 -14 368.849 217.041  29
  -5  -4   9-7.57386 187.170   3
   5   4  -9 74.7803 226.795  18
  -5  -4   8 2661.59 262.903   3
   5   4  -8 3118.25 296.250  18
   5   4  -7-130.300 240.375  20
  -5  -4   7-54.5876 217.850   3
  -5  -4   7 26.0175 239.695  14
   5   4  -6-61.0365 269.093  20
   5   4  -6 255.143 263.518  30
  -5  -4   6-20.8199 269.849  14
   5   4  -5 2253.65 309.334  30
   5   4  -5 2710.12 298.223  20
  -5  -4   5 2452.76 301.812  14
  -5  -4   5 2095.99 274.429   3
   5   4  -4 6225.81 378.373  30
  -5  -4   4 6546.71 366.333  14
  -5  -4   4 5728.64 332.268   3
   5   4  -3 6519.18 363.893  30
  -5  -4   3 6575.47 345.468  14
  -5  -4   3 5833.88 316.667   3
   5   4  -2 1554.53 248.807  30
  -5  -4   2 1340.18 232.174  14
  -5  -4   2 1376.19 213.127   3
   5   4  -1 33038.0 892.345  30
  -5  -4   1 32343.1 850.729   3
  -5  -4   1 32256.6 862.272  14
  -5  -4   0 26695.3 694.732  11
   5   4   0 25995.6 755.918  30
  -5  -4   0 27991.9 717.503   3
  -5  -4   0 26807.8 725.036  14
  -5  -4  -1 16647.6 487.274   5
  -5  -4  -1 16978.7 481.709   3
  -5  -4  -1 17099.4 478.980  11
  -5  -4  -2 11373.3 361.330  11
   5   4   2 11514.0 385.792  30
  -5  -4  -2 10301.7 349.714   5
  -5  -4  -3 17503.0 487.861  27
  -5  -4  -3 17308.2 490.412  11
   5   4   3 16541.7 489.917  30
  -5  -4  -3 15815.9 475.228   5
  -5  -4  -4 18793.3 543.855  33
  -5  -4  -4 19401.1 556.882  27
  -5  -4  -4 19399.2 532.852  22
  -5  -4  -4 18113.4 541.872   5
   5   4   4 19906.8 550.229   6
  -5  -4  -5 2786.43 243.939  35
  -5  -4  -5 3225.43 276.724  38
  -5  -4  -5 2286.41 209.251   9
  -5  -4  -5 2639.69 254.903  10
  -5  -4  -5 2842.35 219.871  17
  -5  -4  -5 2668.68 205.944   5
  -5  -4  -6 6323.03 327.533  35
  -5  -4  -6 7187.10 306.784  33
  -5  -4  -6 7164.31 346.227  36
  -5  -4  -6 6524.73 306.988   9
  -5  -4  -6 7188.46 338.772  10
  -5  -4  -6 6993.66 323.362  31
  -5  -4  -6 7317.25 303.637  22
  -5  -4  -6 6122.71 313.890  17
  -5  -4  -7 515.678 221.227  35
  -5  -4  -7 561.939 274.974  38
  -5  -4  -7 527.533 195.518  33
  -5  -4  -7 520.092 283.749  36
  -5  -4  -7 682.901 270.741  10
  -5  -4  -7 377.337 201.858   9
  -5  -4  -7 739.533 243.911  32
  -5  -4  -7 558.883 217.510  31
  -5  -4  -7 684.190 201.221  22
  -5  -4  -7 657.585 272.087  19
  -5  -4  -7 704.613 224.253  17
  -5  -4  -8 208.249 291.688  38
  -5  -4  -8 88.5612 261.281  37
  -5  -4  -8 154.300 298.560  36
  -5  -4  -8 161.744 259.759  32
  -5  -4  -8 97.6250 283.203  10
  -5  -4  -8-36.3274 236.620   9
  -5  -4  -8-266.303 309.802  13
  -5  -4  -8 159.057 210.060  22
  -5  -4  -8-40.7501 279.099  19
  -5  -4  -8 155.703 244.014  17
  -5  -4  -9 1464.35 322.942  38
  -5  -4  -9 882.579 294.114  37
  -5  -4  -9 1093.00 284.620  32
  -5  -4  -9 1877.27 341.814  13
  -5  -4  -9 1847.48 327.389  10
  -5  -4  -9 861.216 268.434   9
  -5  -4  -9 1114.68 282.515  24
  -5  -4  -9 1413.86 305.258  19
  -5  -4  -9 1267.15 236.343  22
  -5  -4  -9 1118.26 284.828  17
  -5  -4 -10 625.499 300.546  32
  -5  -4 -10 526.333 299.107  24
  -5  -4 -10 399.521 323.351  10
  -5  -4 -10 269.529 333.514  13
  -5  -4 -10-74.9916 220.725  22
  -5  -4 -10 187.403 302.741  19
  -5  -4 -10 341.454 282.064  34
  -5  -4 -10 374.754 318.152  38
  -5  -4 -11 759.741 333.599  24
  -5  -4 -11 406.597 241.644  22
  -5  -4 -11 511.852 322.664  38
  -5  -4 -11 488.199 324.801  34
  -5  -4 -11 866.247 324.669  10
  -5  -4 -11 677.192 348.093  13
  -5  -4 -12 2831.46 342.753  38
  -5  -4 -12 2701.26 318.211  19
  -5  -4 -12 2738.29 278.687  22
  -5  -4 -13 288.885 205.549  22
  -5  -4 -13 726.061 252.357  29
  -5  -4 -14 2246.20 207.713  22
  -5  -4 -14 2218.91 254.158  29
   5   5  -9 1173.51 229.390  18
  -5  -5   8 1355.36 230.805   3
   5   5  -8 1918.96 268.096  18
   5   5  -7 1805.67 269.229  30
  -5  -5   7 1867.53 247.190   3
  -5  -5   7 2200.05 267.682  14
   5   5  -6 980.733 277.465  30
  -5  -5   6 896.689 230.792   3
   5   5  -5 5966.28 385.602  30
   5   5  -5 5875.78 365.016  20
  -5  -5   5 4768.30 325.942   3
  -5  -5   5 5458.81 356.272  14
   5   5  -4 9633.44 464.494  30
  -5  -5   4 9949.61 435.784  14
  -5  -5   4 9734.14 414.510   3
   5   5  -4 10765.3 450.929  20
  -5  -5   3 2592.25 268.646  14
  -5  -5   3 2380.42 244.985   3
   5   5  -3 2904.56 306.403  20
  -5  -5   2 7888.23 356.654  14
  -5  -5   2 7595.20 337.917   3
  -5  -5   1 52195.7 1309.83  14
  -5  -5   1 53148.0 1297.34   3
  -5  -5   0 637.629 197.599  14
  -5  -5   0 585.911 186.782   3
  -5  -5   0 445.123 169.476  11
  -5  -5  -1 8130.80 322.072  14
  -5  -5  -1 7896.47 313.693   5
  -5  -5  -1 8034.79 295.735   3
  -5  -5  -1 7635.96 303.890  11
  -5  -5  -2 139142. 3144.19  11
  -5  -5  -2 137142. 3147.56   5
   5   5   2 134091. 3162.36  30
   5   5   3 7170.11 303.033  30
  -5  -5  -3 7467.58 300.665  11
  -5  -5  -3 7436.11 302.445  27
  -5  -5  -3 7246.14 291.035   5
  -5  -5  -3 7074.59 296.625  16
  -5  -5  -4 111.624 202.896  29
  -5  -5  -4 234.871 206.877  35
  -5  -5  -4 108.275 158.144   5
  -5  -5  -4 97.3611 179.640   9
  -5  -5  -4 3.82800 167.959  11
  -5  -5  -5 533.838 185.458   9
  -5  -5  -5 838.006 178.651   5
  -5  -5  -5 914.179 232.119  10
  -5  -5  -5 1100.76 268.710  13
  -5  -5  -5 1185.33 198.464  33
  -5  -5  -5 989.648 215.902  35
  -5  -5  -5 1159.37 211.382  27
  -5  -5  -5 1177.04 190.065  22
  -5  -5  -5 999.596 198.509  17
  -5  -5  -6 545.075 198.192   9
  -5  -5  -6 582.712 220.579  35
  -5  -5  -6 969.894 281.923  38
  -5  -5  -6 467.087 187.372  33
  -5  -5  -6 604.215 218.959  27
  -5  -5  -6 708.512 252.083  10
  -5  -5  -6 347.452 269.917  13
  -5  -5  -6 368.096 188.179  22
  -5  -5  -6 229.595 197.714  17
  -5  -5  -7 20122.6 602.673  33
  -5  -5  -7 20778.8 631.226  38
  -5  -5  -7 19865.2 613.372  32
  -5  -5  -7 18336.1 606.596  37
  -5  -5  -7 21093.0 620.801  36
  -5  -5  -7 19587.0 614.716  10
  -5  -5  -7 17341.5 600.781   9
  -5  -5  -7 19901.0 606.742  27
  -5  -5  -7 19766.5 595.675  22
  -5  -5  -7 19995.8 623.360  19
  -5  -5  -7 18001.9 627.658  17
  -5  -5  -7 19878.0 631.787  13
  -5  -5  -8 1142.15 320.267  38
  -5  -5  -8 1239.56 286.690  37
  -5  -5  -8 1537.10 241.040  33
  -5  -5  -8 1492.93 313.579  36
  -5  -5  -8 1462.72 281.554  32
  -5  -5  -8 1238.69 313.817  13
  -5  -5  -8 1126.86 304.162  10
  -5  -5  -8 1043.37 255.655   9
  -5  -5  -8 1592.84 237.013  22
  -5  -5  -8 1693.86 312.655  19
  -5  -5  -8 1185.60 267.986  17
  -5  -5  -9 8089.82 438.964  38
  -5  -5  -9 7123.32 397.736  37
  -5  -5  -9 7539.42 401.921  32
  -5  -5  -9 7825.07 439.337  36
  -5  -5  -9 7582.19 426.826  10
  -5  -5  -9 6183.12 413.309  24
  -5  -5  -9 6819.24 408.799  19
  -5  -5  -9 7287.37 363.590  22
  -5  -5  -9 6197.92 417.301  17
  -5  -5  -9 7577.82 433.190  13
  -5  -5 -10 544.484 303.493  32
  -5  -5 -10 574.281 315.056  10
  -5  -5 -10 532.043 343.795  13
  -5  -5 -10 454.158 307.464  24
  -5  -5 -10 468.327 232.189  22
  -5  -5 -10 328.655 313.278  19
  -5  -5 -10 322.731 322.833  38
  -5  -5 -10 780.776 299.601  37
  -5  -5 -10 255.048 297.741  34
  -5  -5 -11 1820.74 318.197  29
  -5  -5 -11 1517.59 362.007  24
  -5  -5 -11 1574.66 257.274  22
  -5  -5 -11 1926.06 353.412  38
  -5  -5 -11 1511.50 353.493  34
  -5  -5 -11 1697.62 372.430  13
  -5  -5 -12 5177.17 380.015  38
  -5  -5 -12 4225.86 301.848  22
  -5  -5 -12 4582.48 348.754  19
  -5  -5 -12 4969.36 377.255  13
  -5  -5 -13 194.350 254.290  29
  -5  -5 -13 517.739 275.216  38
  -5  -5 -13-194.564 190.575  22
  -5  -5 -14 1192.31 186.004  22
  -5  -5 -14 1413.89 238.484  29
   5   6  -8 1164.90 249.627  18
  -5  -6   8 890.674 207.885   3
   5   6  -7 73.5952 215.222  30
  -5  -6   7-218.408 211.921  14
  -5  -6   7-103.847 205.761   3
  -5  -6   6 1076.85 228.871  14
  -5  -6   6 393.300 219.015   3
   5   6  -5-139.993 260.669  30
  -5  -6   5 380.706 243.571  14
  -5  -6   5-49.5512 208.282   3
  -5  -6   4 877.632 225.547   3
  -5  -6   4 823.985 243.591  14
   5   6  -4 1088.73 292.525  20
  -5  -6   3 6644.93 335.249   3
  -5  -6   3 6501.87 352.944  14
   5   6  -3 7297.24 385.551  20
  -5  -6   2 12687.5 454.176   3
  -5  -6   2 12808.4 471.394  14
  -5  -6   1 4146.36 252.155  11
  -5  -6   1 4576.14 267.701   3
   5   6  -1 5107.91 333.831  20
  -5  -6   1 4556.09 287.273  14
  -5  -6   0 1222.71 198.031  11
  -5  -6   0 1285.53 200.089   3
   5   6   0 1593.87 273.953  20
  -5  -6   0 1321.77 191.483  16
  -5  -6   0 1062.94 215.339  14
  -5  -6  -1 12114.4 417.403  11
  -5  -6  -1 12159.2 423.548  14
  -5  -6  -1 12734.8 416.751  16
  -5  -6  -1 13574.5 441.848   5
  -5  -6  -2 6629.29 300.066  11
  -5  -6  -2 6301.67 294.181   5
  -5  -6  -2 6662.91 290.286  16
  -5  -6  -3 5080.31 286.896  35
   5   6   3 5251.64 291.363  30
  -5  -6  -3 5428.47 275.775  11
  -5  -6  -3 5055.40 262.985   5
  -5  -6  -3 5687.97 277.896  16
  -5  -6  -4 16713.2 549.784  35
  -5  -6  -4 17179.2 537.556  11
  -5  -6  -4 18300.9 542.838   9
  -5  -6  -4 16865.3 529.135  27
  -5  -6  -4 18539.8 553.499  13
  -5  -6  -4 17767.3 567.453  17
  -5  -6  -4 17362.4 535.216   5
  -5  -6  -5-113.692 192.991   9
  -5  -6  -5 129.545 174.080   5
  -5  -6  -5-64.0543 212.613  35
  -5  -6  -5-13.5313 223.630  29
  -5  -6  -5 453.837 265.755  13
  -5  -6  -5-9.21792 186.582  11
  -5  -6  -5 94.7998 299.576  25
  -5  -6  -5-28.4440 204.440  27
  -5  -6  -5-52.9565 185.323  22
  -5  -6  -5-27.8059 198.346  17
  -5  -6  -6 15339.0 549.075  35
  -5  -6  -6 18472.5 595.519  38
  -5  -6  -6 18669.9 561.699  33
  -5  -6  -6 17972.6 571.759  29
  -5  -6  -6 16739.9 551.195   9
  -5  -6  -6 16977.9 546.471  27
  -5  -6  -6 17997.8 615.690  25
  -5  -6  -6 17450.3 539.748  22
  -5  -6  -6 17254.4 570.040  13
  -5  -6  -6 14869.8 562.890  17
  -5  -6  -7 9515.17 416.807  32
  -5  -6  -7 10502.5 460.953  38
  -5  -6  -7 9563.89 395.330  33
  -5  -6  -7 10317.9 439.264  36
  -5  -6  -7 9928.18 432.201  29
  -5  -6  -7 8636.10 417.602   9
  -5  -6  -7 9724.48 403.867  27
  -5  -6  -7 9693.69 494.733  25
  -5  -6  -7 9086.47 437.019  23
  -5  -6  -7 10258.4 398.341  22
  -5  -6  -7 8401.66 436.942  17
  -5  -6  -7 9024.94 432.472  13
  -5  -6  -8 71215.3 1712.07  32
  -5  -6  -8 71637.4 1719.73  33
  -5  -6  -8 74232.8 1733.65  38
  -5  -6  -8 66449.2 1707.72  37
  -5  -6  -8 73980.0 1719.92  36
  -5  -6  -8 68621.1 1731.27  29
  -5  -6  -8 62439.0 1721.45   9
  -5  -6  -8 69378.6 1711.02  27
  -5  -6  -8 67117.4 1731.52  23
  -5  -6  -8 68684.9 1702.32  22
  -5  -6  -8 63665.4 1755.36  17
  -5  -6  -8 67578.6 1712.45  13
  -5  -6  -9 22738.8 705.483  33
  -5  -6  -9 23116.2 728.500  38
  -5  -6  -9 20600.1 700.851  37
  -5  -6  -9 22519.6 709.029  32
  -5  -6  -9 19439.4 717.962  34
  -5  -6  -9 24219.9 727.113  36
  -5  -6  -9 21063.0 714.667  29
  -5  -6  -9 19374.5 737.553  24
  -5  -6  -9 20948.9 735.618  23
  -5  -6  -9 21687.3 680.685  22
  -5  -6  -9 23200.1 710.961  19
  -5  -6  -9 22458.0 723.426  13
  -5  -6  -9 19735.8 741.612  17
  -5  -6 -10 2958.46 330.862  29
  -5  -6 -10 3027.35 385.227  13
  -5  -6 -10 2662.07 370.930  24
  -5  -6 -10 3056.36 359.317  19
  -5  -6 -10 2674.44 280.200  22
  -5  -6 -10 3033.65 347.596  32
  -5  -6 -10 2858.83 365.551  38
  -5  -6 -10 2869.13 347.783  37
  -5  -6 -10 3006.43 376.784  34
  -5  -6 -11-261.503 350.126  24
  -5  -6 -11 219.868 225.808  22
  -5  -6 -11 41.3515 298.347  19
  -5  -6 -11 78.6979 328.692  38
  -5  -6 -11-487.736 351.951  34
  -5  -6 -11 44.6690 287.752  29
  -5  -6 -12-22.0503 198.303  22
  -5  -6 -12-16.3534 302.226  38
  -5  -6 -12-307.064 274.565  29
  -5  -6 -13 3022.67 239.364  22
  -5  -6 -13 2916.74 325.817  38
  -5  -6 -13 3210.20 302.856  29
  -5  -6 -14 242.528 152.758  22
   5   7  -8-59.0213 216.849  18
   5   7  -7 382.669 205.362  30
  -5  -7   7 383.645 204.869  14
  -5  -7   7 141.529 197.920   3
   5   7  -6 849.580 255.164  30
  -5  -7   6 1271.69 221.952  14
  -5  -7   6 1000.18 227.997   3
   5   7  -5 5470.74 386.295  30
  -5  -7   5 4865.90 315.589   3
  -5  -7   4 4876.10 328.686  14
   5   7  -4 5126.60 371.183  20
  -5  -7   3 466.517 223.231   3
  -5  -7   3 467.176 228.098  14
   5   7  -3 480.895 287.419  20
  -5  -7   2 4279.40 292.002   3
   5   7  -2 5334.15 357.155  20
  -5  -7   2 4883.20 309.393  14
   5   7  -1 6195.26 367.467  20
  -5  -7   1 5487.49 310.965  14
  -5  -7   1 5210.49 291.796  16
  -5  -7   1 5397.73 293.581  11
  -5  -7   0 42034.4 1120.41  14
  -5  -7   0 43559.1 1120.76  16
   5   7   0 47634.0 1150.48  20
  -5  -7   0 45763.3 1164.17   5
  -5  -7   0 42392.3 1118.09  11
  -5  -7  -1 1548.98 222.945   5
  -5  -7  -1 1733.65 211.973  16
  -5  -7  -1 1932.81 221.255  11
  -5  -7  -2 109.094 208.903  35
  -5  -7  -2 392.192 197.501  11
  -5  -7  -2 406.954 190.781   9
  -5  -7  -2 254.286 184.147   5
  -5  -7  -2-62.1658 183.303  16
  -5  -7  -3 930.712 225.464  35
  -5  -7  -3 1117.91 307.629  25
  -5  -7  -3 1056.11 205.146  27
  -5  -7  -3 1024.79 209.537  11
  -5  -7  -3 1058.12 206.828   9
  -5  -7  -3 1081.74 194.383   5
  -5  -7  -3 1477.55 212.171  16
  -5  -7  -3 1165.40 223.985  17
  -5  -7  -4 9.29052 206.702  35
  -5  -7  -4 14.6223 278.651  13
  -5  -7  -4 107.050 193.412  11
  -5  -7  -4 22.1189 292.705  25
  -5  -7  -4 61.0652 204.724  27
  -5  -7  -4 54.0119 192.539  16
  -5  -7  -4-35.5682 212.180  17
  -5  -7  -4 83.9876 195.729   9
  -5  -7  -4 205.580 184.607   5
  -5  -7  -5 410.451 243.376  29
  -5  -7  -5 281.247 211.609   9
  -5  -7  -5 15.1765 195.407  11
  -5  -7  -5 313.515 283.751  13
  -5  -7  -5 363.543 300.959  25
  -5  -7  -5 382.962 219.972  27
  -5  -7  -5 654.590 226.565  17
  -5  -7  -5 282.341 188.857   5
  -5  -7  -6 41470.0 1078.39  32
  -5  -7  -6 42418.9 1091.54  29
  -5  -7  -6 40934.0 1069.21  11
  -5  -7  -6 39078.2 1069.84   9
  -5  -7  -6 39005.2 1057.11  27
  -5  -7  -6 41203.3 1108.67  25
  -5  -7  -6 41742.7 1057.66  22
  -5  -7  -6 39138.6 1064.08  13
  -5  -7  -6 37211.9 1110.21  17
  -5  -7  -7 54504.5 1349.45  38
  -5  -7  -7 51969.6 1323.54  33
  -5  -7  -7 55017.6 1326.71  36
  -5  -7  -7 51540.5 1317.51  32
  -5  -7  -7 52574.2 1342.26  29
  -5  -7  -7 47025.3 1317.67   9
  -5  -7  -7 49793.2 1306.14  27
  -5  -7  -7 51711.1 1366.73  25
  -5  -7  -7 50705.4 1305.74  22
  -5  -7  -7 49582.8 1315.89  13
  -5  -7  -7 46195.0 1362.58  17
  -5  -7  -8 15298.1 577.518  32
  -5  -7  -8 17468.0 628.120  38
  -5  -7  -8 16350.5 567.736  33
  -5  -7  -8 14263.7 591.855  34
  -5  -7  -8 18097.3 601.258  36
  -5  -7  -8 16413.5 599.014  29
  -5  -7  -8 13960.1 613.398  24
  -5  -7  -8 16355.0 568.071  27
  -5  -7  -8 17811.8 672.318  25
  -5  -7  -8 15120.7 606.977  23
  -5  -7  -8 16243.3 560.174  22
  -5  -7  -8 16497.0 597.711  13
  -5  -7  -8 14807.9 633.388  17
  -5  -7  -9-138.470 336.318  38
  -5  -7  -9-117.418 312.245  37
  -5  -7  -9 399.248 241.605  33
  -5  -7  -9 522.287 323.374  36
  -5  -7  -9 119.742 298.243  34
  -5  -7  -9 103.595 282.746  29
  -5  -7  -9 614.031 292.834  32
  -5  -7  -9 411.865 326.990  13
  -5  -7  -9-18.6383 253.452  27
  -5  -7  -9 383.363 310.325  24
  -5  -7  -9 472.474 227.030  22
  -5  -7  -9 549.746 325.902  23
  -5  -7  -9 422.748 307.733  17
  -5  -7 -10 7830.42 447.127  29
  -5  -7 -10 8687.25 479.410  38
  -5  -7 -10 8395.37 455.982  32
  -5  -7 -10 7478.10 493.681  34
  -5  -7 -10 7329.81 509.313  24
  -5  -7 -10 8642.56 401.757  22
  -5  -7 -10 8712.76 477.936  13
  -5  -7 -11 9514.03 557.320  34
  -5  -7 -11 9759.91 481.078  13
  -5  -7 -11 9926.39 488.027  29
  -5  -7 -12-102.321 187.729  22
  -5  -7 -12 109.826 302.917  38
  -5  -7 -12 26.1424 251.305  29
  -5  -7 -13 4851.18 267.557  22
  -5  -7 -13 5807.90 366.200  38
  -5  -7 -13 5987.21 350.671  29
  -5  -8   7-231.830 166.281   5
  -5  -8   7 202.113 183.493  14
   5   8  -7-217.589 179.822  30
  -5  -8   6 727.555 209.770  14
  -5  -8   6 563.498 199.882   5
  -5  -8   6 1068.49 212.467   3
   5   8  -6 901.347 236.964  30
  -5  -8   5 99.6215 206.707  14
  -5  -8   5-159.345 214.371   3
   5   8  -5-42.4354 238.395  30
  -5  -8   4 182.992 211.767   3
  -5  -8   3 8630.16 406.534  14
  -5  -8   2 14178.0 515.125  14
  -5  -8   2 13767.6 505.929  16
  -5  -8   1 996.234 227.228  11
  -5  -8   1 1879.21 234.854  16
  -5  -8   1 1535.44 247.824  14
  -5  -8   1 1745.83 257.629   5
  -5  -8   0 8612.29 379.128  11
  -5  -8   0 8897.96 399.968  17
  -5  -8   0 8116.24 371.351  14
  -5  -8   0 8455.85 375.874  16
  -5  -8   0 9476.91 409.289   5
  -5  -8  -1 21857.3 670.136  11
  -5  -8  -1 22147.6 690.669  17
  -5  -8  -1 21759.2 664.902  16
  -5  -8  -1 23733.3 699.374   5
  -5  -8  -2 420.766 211.858  11
  -5  -8  -2 541.220 200.933   5
  -5  -8  -2 885.730 208.590  16
  -5  -8  -2 613.739 226.541  17
  -5  -8  -3 2430.19 254.289  11
  -5  -8  -3 2775.99 248.446   5
  -5  -8  -3 2955.58 286.086  17
  -5  -8  -3 2790.67 256.790  16
  -5  -8  -3 2456.04 244.204  27
  -5  -8  -4 10499.9 418.233  11
  -5  -8  -4 10490.9 421.779   5
  -5  -8  -4 10127.2 456.607  17
  -5  -8  -4 11136.8 427.521  16
  -5  -8  -4 10024.7 404.159  27
  -5  -8  -4 10342.4 466.575  25
  -5  -8  -5 17029.0 555.334  11
  -5  -8  -5 16882.9 554.298  27
  -5  -8  -5 18384.8 615.656  25
  -5  -8  -5 15922.1 556.420   5
  -5  -8  -5 16153.0 614.284  17
  -5  -8  -5 16561.9 578.124  13
  -5  -8  -6 3152.57 320.257  29
  -5  -8  -6 2963.64 274.102  11
  -5  -8  -6 2774.56 296.416   9
  -5  -8  -6 3100.77 341.668  13
  -5  -8  -6 3275.88 327.733  32
  -5  -8  -6 3047.84 346.573  17
  -5  -8  -6 3307.48 292.490  27
  -5  -8  -6 3471.70 378.307  25
  -5  -8  -7 3540.28 341.800  29
  -5  -8  -7 3341.87 402.116  25
  -5  -8  -7 3511.40 301.723  27
  -5  -8  -7 2946.59 351.422  24
  -5  -8  -7 3813.99 336.102  32
  -5  -8  -7 3575.95 293.237  33
  -5  -8  -7 3103.44 335.658  34
  -5  -8  -7 3486.78 372.131  17
  -5  -8  -7 3168.87 358.685  13
  -5  -8  -8 1704.97 326.125  34
  -5  -8  -8 2145.40 372.087  38
  -5  -8  -8 1504.99 249.610  33
  -5  -8  -8 1923.66 343.177  36
  -5  -8  -8 2144.10 325.219  32
  -5  -8  -8 2034.61 318.259  29
  -5  -8  -8 1829.45 340.371  13
  -5  -8  -8 2446.11 414.886  25
  -5  -8  -8 1727.11 276.835  27
  -5  -8  -8 1233.31 336.010  24
  -5  -8  -8 1661.68 253.225  22
  -5  -8  -8 1962.35 355.450  17
  -5  -8  -9 6342.73 407.584  29
  -5  -8  -9 6845.08 368.457  33
  -5  -8  -9 6806.87 459.859  38
  -5  -8  -9 5858.13 400.064  32
  -5  -8  -9 5696.07 439.053  34
  -5  -8  -9 6949.00 426.284  36
  -5  -8  -9 6162.29 368.269  27
  -5  -8  -9 5707.29 465.844  24
  -5  -8  -9 6961.49 522.938  25
  -5  -8  -9 5800.10 343.746  22
  -5  -8  -9 5194.61 439.955  17
  -5  -8  -9 5941.51 421.829  13
  -5  -8 -10 201.637 360.977  24
  -5  -8 -10 375.887 229.921  22
  -5  -8 -10 402.552 362.904  38
  -5  -8 -10 668.978 351.700  34
  -5  -8 -10 263.909 312.338  32
  -5  -8 -10 709.477 301.899  29
  -5  -8 -11 702.239 205.664  22
  -5  -8 -11 843.797 332.760  38
  -5  -8 -12 4770.46 375.152  38
   5   9  -6 1115.02 220.814  30
  -5  -9   6 820.116 200.319  14
  -5  -9   6 638.705 187.245   5
   5   9  -5 202.902 224.094  30
  -5  -9   5 252.648 199.936  14
  -5  -9   5 403.934 192.145   5
  -5  -9   4 433.798 214.593  14
  -5  -9   4 193.684 197.166   5
  -5  -9   3 12041.4 469.162  14
  -5  -9   3 11941.2 475.828   5
  -5  -9   2 1271.89 264.481  14
  -5  -9   2 1400.36 237.022   5
  -5  -9   1 11502.7 460.050  14
  -5  -9   1 12158.3 470.753  16
  -5  -9   0 17921.0 607.077  11
  -5  -9   0 18881.9 614.197  16
  -5  -9   0 18762.8 628.087   5
  -5  -9  -1 128.406 222.874  11
  -5  -9  -1 23.4374 212.022  16
  -5  -9  -1 284.129 243.632  17
  -5  -9  -1-43.9386 214.666   5
  -5  -9  -2 157.930 219.708  11
  -5  -9  -2 265.365 213.711   5
  -5  -9  -2 17.8698 210.322  16
  -5  -9  -2 159.502 243.073  17
  -5  -9  -3 8823.79 386.282  27
  -5  -9  -3 9869.24 414.171  11
  -5  -9  -3 9572.85 419.820   5
  -5  -9  -3 8869.04 449.268  17
  -5  -9  -3 10508.9 427.605  16
  -5  -9  -4-47.7584 333.653  25
  -5  -9  -4 168.577 227.374  27
  -5  -9  -4-64.5546 218.498  11
  -5  -9  -4-32.2966 215.872   5
  -5  -9  -4-31.7889 219.321  16
  -5  -9  -4 15.7761 273.426  17
  -5  -9  -5 11753.8 500.469  34
  -5  -9  -5 13624.3 525.611  32
  -5  -9  -5 13583.5 485.679  27
  -5  -9  -5 13305.9 554.157  25
  -5  -9  -5 13230.1 483.983  11
  -5  -9  -5 12004.3 490.337   5
  -5  -9  -5 11892.0 564.639  17
  -5  -9  -6 33012.6 912.299  11
  -5  -9  -6 31060.2 967.391  24
  -5  -9  -6 32350.1 905.702  27
  -5  -9  -6 33394.8 969.030  25
  -5  -9  -6 29643.0 929.782  34
  -5  -9  -6 34586.3 941.379  32
  -5  -9  -6 31187.5 1009.90  17
  -5  -9  -7 103.501 361.553  25
  -5  -9  -7 125.032 244.506  27
  -5  -9  -7 235.297 311.924  24
  -5  -9  -7 501.702 292.904  32
  -5  -9  -7-9.92746 324.859  17
  -5  -9  -7 242.992 322.363  36
  -5  -9  -7 27.2178 222.405  33
  -5  -9  -7-202.600 290.744  34
  -5  -9  -8 8073.61 402.252  27
  -5  -9  -8 7102.53 502.540  24
  -5  -9  -8 8483.80 519.156  25
  -5  -9  -8 6596.35 498.560  17
  -5  -9  -8 6477.17 462.408  34
  -5  -9  -8 8166.03 394.066  33
  -5  -9  -8 7565.59 442.468  32
  -5  -9  -8 9233.63 467.071  36
  -5  -9  -9 6580.96 375.384  27
  -5  -9  -9 6669.04 501.563  24
  -5  -9  -9 6505.28 519.044  25
  -5  -9  -9 6086.11 370.463  33
  -5  -9  -9 6988.02 430.852  32
  -5  -9  -9 5476.97 457.986  34
  -5  -9  -9 7443.25 439.605  36
  -5  -9 -10 3269.65 415.846  24
   5  10  -6 105.964 149.164  30
   5  10  -5 1994.75 252.595  30
  -5 -10   5 2150.74 211.693  14
  -5 -10   5 1803.55 200.613   5
   5  10  -4 12.2653 224.818  30
  -5 -10   4-136.186 197.870  14
  -5 -10   4 14.0812 180.327   5
  -5 -10   3 118.828 206.110  14
  -5 -10   3-59.5698 182.640   5
  -5 -10   2 145.609 206.426  16
  -5 -10   2 257.949 183.769   5
  -5 -10   1 2779.51 270.036  11
  -5 -10   1 2936.48 258.227   5
  -5 -10   0-96.0207 214.264  11
  -5 -10   0 91.1452 186.806   5
  -5 -10   0 233.201 230.176  16
  -5 -10  -1 8976.42 418.997  16
  -5 -10  -2 10214.9 450.978  16
  -5 -10  -3 2280.63 302.715  32
  -5 -10  -3 1781.94 268.884  11
  -5 -10  -3 2245.49 261.921  27
  -5 -10  -3 2277.53 267.036   5
  -5 -10  -3 2346.20 284.727  16
  -5 -10  -3 1681.45 321.054  17
  -5 -10  -4 1417.51 295.757  32
  -5 -10  -4 1793.26 261.460  11
  -5 -10  -4 1544.50 256.762  27
  -5 -10  -4 1691.39 260.329   5
  -5 -10  -4 2168.00 279.664  16
  -5 -10  -4 1752.72 331.632  17
  -5 -10  -5 183.655 314.376  17
  -5 -10  -5 332.282 364.922  25
  -5 -10  -5-133.230 241.104  27
  -5 -10  -5 62.4536 278.549  32
  -5 -10  -6 372.530 370.672  25
  -5 -10  -6 375.070 242.675  27
  -5 -10  -6 238.205 311.446  24
  -5 -10  -6-360.530 291.525  32
  -5 -10  -6 301.594 298.325  34
  -5 -10  -6 19.5168 327.453  17
  -5 -10  -7 306.925 334.001  36
  -5 -10  -7 592.598 246.203  33
  -5 -10  -7 373.765 319.203  34
  -5 -10  -7 284.893 333.752  24
  -5 -10  -7 334.145 386.551  25
  -5 -10  -7 552.898 258.321  27
  -5 -10  -7 406.645 307.935  32
  -5 -10  -8 11542.0 467.525  27
  -5 -10  -8 8503.28 551.325  17
  -5 -10  -8 11944.0 473.782  33
  -5 -10  -8 9077.58 541.110  34
  -5 -10  -8 11683.1 512.657  32
  -5 -10  -8 13013.7 531.098  36
  -5 -10  -9 2795.61 399.596  24
   5  11  -4 578.313 206.447  30
   5  11  -3 2064.65 276.611  30
  -5 -11   3 2325.44 218.780  16
  -5 -11   3 2438.99 217.816   5
  -5 -11   2 152.632 192.766  11
  -5 -11   2 719.321 200.968  16
  -5 -11   2 265.307 175.392   5
  -5 -11   1 84.4219 200.832  11
  -5 -11   1 404.765 206.401  16
  -5 -11   1 409.358 183.814   5
  -5 -11   0 754.149 222.286  11
  -5 -11   0 793.420 226.946  16
  -5 -11   0 1081.56 201.655   5
  -5 -11  -1 3052.04 273.306  11
  -5 -11  -1 3260.49 285.601  16
  -5 -11  -1 3682.86 271.252   5
  -5 -11  -2 3471.13 272.170   5
  -5 -11  -2 3205.39 277.718  11
  -5 -11  -3 11062.1 435.242   5
  -5 -11  -3 9212.88 419.193  11
  -5 -11  -4 1362.72 229.909  11
  -5 -11  -4 2114.40 250.621   5
  -5 -11  -4 1474.05 268.081  27
  -5 -11  -4 1715.61 336.890  17
  -5 -11  -5 12818.4 487.431  27
  -5 -11  -5 12109.7 467.587  11
  -5 -11  -5 11636.1 574.332  17
  -5 -11  -6 4137.58 442.151  25
  -5 -11  -6 3417.18 385.160  17
  -5 -11  -6 3303.20 271.776  11
  -5 -11  -7 848.310 386.829  25
  -5 -11  -7 514.811 279.020  32
  -5 -11  -8 440.730 373.315  25
  -5 -11  -8 68.2211 218.373  27
  -5 -11  -8 518.298 283.789  32
  -5 -11  -8 88.3189 198.158  33
  -5 -11  -8-111.905 302.794  36
  -5 -11  -9 632.678 213.255  27
  -5 -11  -9 898.920 214.810  33
  -5 -11  -9 825.555 300.650  36
   5  12  -3-30.9834 184.219  30
   5  12  -2 667.676 240.087  30
  -5 -12   2 832.694 169.205   5
  -5 -12   2 600.043 181.931  16
   5  12  -1 61.7286 252.844  30
  -5 -12   1-73.6999 185.791  16
  -5 -12   1 7.31275 173.027  11
  -5 -12   1 363.065 165.063   5
  -5 -12   0 1528.59 229.291  16
  -5 -12   0 985.429 216.573  11
  -5 -12   0 1330.04 202.153   5
  -5 -12  -1 5233.82 316.844  16
  -5 -12  -1 5571.71 296.008   5
  -5 -12  -2 708.795 228.785  16
  -5 -12  -2 735.140 207.347  11
  -5 -12  -2 850.983 203.586   5
  -5 -12  -3 155.777 224.553  16
  -5 -12  -3 231.146 195.460  11
  -5 -12  -3 206.299 191.734   5
  -5 -12  -4 1123.58 213.945  11
  -5 -12  -4 1573.00 236.419  27
  -5 -12  -5 704.955 207.715  11
  -5 -12  -5 1001.19 233.247  27
  -5 -12  -6 5367.89 315.769  11
  -5 -12  -6 5791.27 334.365  27
  -5 -12  -7-150.271 193.716  33
  -5 -12  -7 13.1650 291.673  36
  -5 -12  -7 143.329 207.982  27
  -5 -12  -8 1685.41 223.465  33
  -5 -12  -8 1436.90 224.720  27
  -5 -12  -9 735.747 200.250  33
  -5 -12  -9 558.766 194.935  27
  -5 -13  -1 115.661 162.636  11
  -5 -13  -2 2830.65 225.006  11
  -5 -13  -3 1740.31 203.817  11
  -5 -13  -4 4555.75 281.831  11
  -5 -13  -4 8131.57 357.003  36
  -5 -13  -5 6741.64 338.741  33
  -5 -13  -5 6350.78 308.393  27
  -5 -13  -6 2078.37 224.026  33
  -5 -13  -6 2520.39 228.020  27
  -5 -13  -7 208.750 170.544  33
  -5 -13  -7 210.928 180.494  27
  -5 -13  -8 642.745 181.875  33
  -5 -13  -8 374.200 171.634  27
  -5 -14  -3 503.255 150.290  33
  -5 -14  -4-82.5173 144.937  33
  -5 -14  -5 95.3565 134.827  33
  -5 -14  -6 1608.37 162.966  33
  -6   8   2-33.2274 228.304  12
   6  -8  -2-244.145 242.631   8
  -6   8   1 494.335 245.375  12
   6  -8  -1 675.398 246.573   8
  -6   8   0 2563.58 286.127  12
   6  -8   0 2852.26 290.562   8
   6  -8   0 2023.59 284.805   7
   6  -8   1 1219.47 210.748  28
  -6   8  -1 1171.68 259.311  12
   6  -8   1 1111.79 212.559  21
   6  -8   1 1358.50 279.666   8
   6  -8   2 74.0195 195.509  28
  -6   8  -2 212.054 240.468  12
   6  -8   2 105.143 203.673  21
   6  -8   2-34.9030 263.993   8
  -6   8  -3 535.055 232.929  12
   6  -8   3 315.200 203.846  21
  -6   8  -3 652.262 249.399   4
   6  -8   3 616.739 205.187  28
   6  -8   3 547.409 218.090  27
   6  -8   4 25.3196 190.189  21
   6  -8   4-33.6209 186.788  28
  -6   8  -4-104.378 240.985   4
   6  -8   5 2008.36 219.002  28
   6  -8   6 703.250 171.610  28
   6  -7  -4 3.13171 248.903   8
  -6   7   4 284.025 219.626  12
   6  -7  -3 5849.82 347.082   8
  -6   7   3 5606.57 332.835  12
   6  -7  -2 1341.16 297.318   8
  -6   7   2 1232.66 268.647  12
   6  -7  -1 804.535 224.956  28
   6  -7  -1 1415.46 301.507   8
  -6   7   1 1688.63 274.598  12
   6  -7   0 2338.65 258.091  28
  -6   7   0 2355.29 294.382  12
   6  -7   0 1767.02 256.367  21
   6  -7   0 2572.52 327.038   8
  -6   7  -1 1005.89 275.409  12
   6  -7   1 658.734 235.513  28
   6  -7   1 826.607 245.108  21
   6  -7   1 1057.04 308.526   8
  -6   7  -2 8874.00 429.151  12
   6  -7   2 8944.84 410.386  28
  -6   7  -3 784.098 261.526  12
   6  -7   3 966.725 313.080   8
   6  -7   3 665.193 214.999   2
   6  -7   3 552.732 224.781  28
  -6   7  -4 1112.45 261.933  12
   6  -7   4 1318.52 302.190   8
[truncated: 137,312 more chars]
